# Supplementary material for: Evolution of genetic networks for human creativity
Source: Mol Psychiatry. 2021 Apr 21;27(1):354–76. doi: 10.1038/s41380-021-01097-y (PMC8960414; doi:10.1038/s41380-021-01097-y)
Supplement: Supplementary file 10 — Supplementary Table S3 [file 41380_2021_1097_MOESM10_ESM.xlsx]

## Sheet: fintable
Table S3. Description of the 972 genes belonging to the three genotypic networks. *indicates genes mapped by a large SNP set G_3_1 distinguishing healthy vs unhealthy personality, and # indicates genes that are recognized by only one SNP set).
Presense of genes in networks replicated in chimpanzee and Neanderthal are shown. Orthologs, Paralogs and HGT genes are highlighted
Gene Code	Gene Name	Chromosome	Function	Gene Type	Self-awareness	Self-control	Emotional Reactivity	Condition	# of Networks	Chimpanzee	Self-awareness	Self-control	Emotional React	Neanderthal	Self-awareness	Self-control	Emotional React	Orthologs	HGT	Paralogs	Only_human
ENSG00000004776	HSPB6	19	This locus encodes a heat shock protein. The encoded protein likely plays a role in smooth muscle relaxation. [provided by RefSeq, Jan 2012]	protein_coding	Yes				1	Yes	Yes	No	No	Yes	Yes	No	No	yes	No	Yes	No
ENSG00000004777	ARHGAP33	19	This gene encodes a member of the sorting nexin family. Members of this family contain a phox (PX) domain, which is a phosphoinositide binding domain, and are involved in intracellular trafficking. Alternative splice variants encoding different isoforms have been identified in this gene. [provided by RefSeq, Feb 2010]	protein_coding	Yes			%	1	Yes	Yes	No	No	Yes	Yes	No	No	yes	No	Yes	No
ENSG00000005020	SKAP2	7	The protein encoded by this gene shares homology with Src kinase-associated phosphoprotein 1, and is a substrate of Src family kinases. It is an adaptor protein that is thought to play an essential role in the Src signaling pathway, and in regulating proper activation of the immune system. This protein contains an amino terminal coiled-coil domain for self-dimerization, a plecskstrin homology (PH…	protein_coding			Yes	#	1	Yes	No	No	Yes	Yes	No	No	Yes	yes	No	Yes	No
ENSG00000005102	MEOX1	17	This gene encodes a member of a subfamily of non-clustered, diverged, antennapedia-like homeobox-containing genes. The encoded protein may play a role in the molecular signaling network regulating somite development. Alternatively spliced transcript variants encoding different isoforms have been described. [provided by RefSeq, Jul 2008]	protein_coding	Yes				1	Yes	Yes	No	No	Yes	Yes	No	No	yes	No	Yes	No
ENSG00000005194	CIAPIN1	16	CIAPIN1 is a cytokine-induced inhibitor of apoptosis with no relation to apoptosis regulatory molecules of the BCL2 (MIM 151430) or CASP (see MIM 147678) families. Expression of CIAPIN1 is dependent on growth factor stimulation (Shibayama et al., 2004 [PubMed 14970183]).[supplied by OMIM, Mar 2008]	protein_coding			Yes	#	1	Yes	No	No	Yes	Yes	No	No	Yes	yes	No	No	No
ENSG00000006788	MYH13	17	0	protein_coding			Yes	#	1	Yes	No	No	Yes	Yes	No	No	Yes	yes	No	Yes	No
ENSG00000007944	MYLIP	6	The ERM protein family members ezrin, radixin, and moesin are cytoskeletal effector proteins linking actin to membrane-bound proteins at the cell surface. Myosin regulatory light chain interacting protein (MYLIP) is a novel ERM-like protein that interacts with myosin regulatory light chain and inhibits neurite outgrowth. [provided by RefSeq, Jul 2008]	protein_coding		Yes			1	Yes	No	Yes	No	Yes	No	Yes	No	yes	No	Yes	No
ENSG00000007944	MYLIP	6		protein_coding		Yes			1	Yes	No	Yes	No	Yes	No	Yes	No	yes	No	Yes	No
ENSG00000008086	CDKL5	X	This gene is a member of Ser/Thr protein kinase family and encodes a phosphorylated protein with protein kinase activity. Mutations in this gene have been associated with X-linked infantile spasm syndrome (ISSX), also known as X-linked West syndrome, and Rett syndrome (RTT). Alternate transcriptional splice variants have been characterized. [provided by RefSeq, Jul 2008]	protein_coding			Yes		1	Yes	No	No	Yes	Yes	No	No	Yes	yes	No	Yes	No
ENSG00000009830	POMT2	14	The protein encoded by this gene is an O-mannosyltransferase that requires interaction with the product of the POMT1 gene for enzymatic function. The encoded protein is found in the membrane of the endoplasmic reticulum. Defects in this gene are a cause of Walker-Warburg syndrome (WWS).[provided by RefSeq, Oct 2008]	protein_coding	Yes	Yes			2	Yes	Yes	Yes	No	Yes	Yes	Yes	No	yes	No	Yes	No
ENSG00000010404	IDS	X	The protein encoded by this gene belongs to the sulfatase family, is localized to the lysosome, and is involved in lysosomal degradation of heparan sulfate and dermatan sulfate. Mutations in this gene are associated with the X-linked lysosomal storage disease, mucopolysaccharidosis type II, also known as Hunter syndrome. Alternatively spliced transcript variants have been described for this gene.…	protein_coding			Yes		1	No	No	No	No	Yes	No	No	Yes	yes	No	Yes	No
ENSG00000017427	IGF1	12	The protein encoded by this gene is similar to insulin in function and structure and is a member of a family of proteins involved in mediating growth and development. The encoded protein is processed from a precursor, bound by a specific receptor, and secreted. Defects in this gene are a cause of insulin-like growth factor I deficiency. Alternative splicing results in multiple transcript variants…	protein_coding	Yes				1	Yes	Yes	No	No	Yes	Yes	No	No	yes	No	Yes	No
ENSG00000041515	MYO16	13		protein_coding	Yes				1	Yes	Yes	No	No	Yes	Yes	No	No	yes	No	Yes	No
ENSG00000044459	CNTLN	9	0	protein_coding	Yes	Yes		#	2	Yes	Yes	Yes	No	Yes	Yes	Yes	No	yes	No	No	No
ENSG00000048740	CELF2	10	Members of the CELF/BRUNOL protein family contain two N-terminal RNA recognition motif (RRM) domains, one C-terminal RRM domain, and a divergent segment of 160-230 aa between the second and third RRM domains. Members of this protein family regulate pre-mRNA alternative splicing and may also be involved in mRNA editing, and translation. Alternative splicing results in multiple transcript variants …	protein_coding		Yes			1	Yes	No	Yes	No	Yes	No	Yes	No	yes	No	Yes	No
ENSG00000050767	COL23A1	5	COL23A1 is a member of the transmembrane collagens, a subfamily of the nonfibrillar collagens that contain a single pass hydrophobic transmembrane domain (Banyard et al., 2003 [PubMed 12644459]).[supplied by OMIM, Mar 2008]	protein_coding			Yes	#	1	Yes	No	No	Yes	Yes	No	No	Yes	yes	Yes	Yes	No
ENSG00000054392	HHAT	1	'Skinny hedgehog' (SKI1) encodes an enzyme that acts within the secretory pathway to catalyze amino-terminal palmitoylation of 'hedgehog' (see MIM 600725).[supplied by OMIM, Jul 2002]	protein_coding		Yes			1	Yes	No	Yes	No	Yes	No	Yes	No	yes	No	Yes	No
ENSG00000054611	TBC1D22A	22	0	protein_coding		Yes		*	1	Yes	No	Yes	No	Yes	No	Yes	No	yes	Yes	Yes	No
ENSG00000057935	MTA3	2		protein_coding	Yes	Yes	Yes		3	Yes	Yes	Yes	Yes	Yes	Yes	Yes	Yes	yes	No	Yes	No
ENSG00000060709	RIMBP2	12		protein_coding	Yes				1	No	No	No	No	Yes	Yes	No	No	yes	Yes	Yes	No
ENSG00000060982	BCAT1	12	This gene encodes the cytosolic form of the enzyme branched-chain amino acid transaminase. This enzyme catalyzes the reversible transamination of branched-chain alpha-keto acids to branched-chain L-amino acids essential for cell growth. Two different clinical disorders have been attributed to a defect of branched-chain amino acid transamination: hypervalinemia and hyperleucine-isoleucinemia. As t…	protein_coding		Yes			1	Yes	No	Yes	No	Yes	No	Yes	No	yes	No	Yes	No
ENSG00000064218	DMRT3	9		protein_coding	Yes	Yes	Yes	%	3	Yes	Yes	Yes	Yes	Yes	Yes	Yes	Yes	yes	No	Yes	No
ENSG00000064270	ATP2C2	16		protein_coding	Yes				1	Yes	Yes	No	No	Yes	Yes	No	No	yes	No	Yes	No
ENSG00000065320	NTN1	17	Netrin is included in a family of laminin-related secreted proteins. The function of this gene has not yet been defined; however, netrin is thought to be involved in axon guidance and cell migration during development. Mutations and loss of expression of netrin suggest that variation in netrin may be involved in cancer development. [provided by RefSeq, Jul 2008]	protein_coding	Yes				1	Yes	Yes	No	No	Yes	Yes	No	No	yes	No	Yes	No
ENSG00000065809	FAM107B	10		protein_coding		Yes			1	Yes	No	Yes	No	Yes	No	Yes	No	yes	No	Yes	No
ENSG00000065882	TBC1D1	4	TBC1D1 is the founding member of a family of proteins sharing a 180- to 200-amino acid TBC domain presumed to have a role in regulating cell growth and differentiation. These proteins share significant homology with TRE2 (USP6; MIM 604334), yeast Bub2, and CDC16 (MIM 603461) (White et al., 2000 [PubMed 10965142]).[supplied by OMIM, Mar 2008]	protein_coding		Yes			1	Yes	No	Yes	No	Yes	No	Yes	No	yes	No	Yes	No
ENSG00000066629	EML1	14	Human echinoderm microtubule-associated protein-like is a strong candidate for the Usher syndrome type 1A gene. Usher syndromes (USHs) are a group of genetic disorders consisting of congenital deafness, retinitis pigmentosa, and vestibular dysfunction of variable onset and severity depending on the genetic type. The disease process in USHs involves the entire brain and is not limited to the poste…	protein_coding			Yes	%	1	Yes	No	No	Yes	Yes	No	No	Yes	yes	No	Yes	No
ENSG00000067208	EVI5	1		protein_coding	Yes	Yes			2	Yes	Yes	Yes	No	Yes	Yes	Yes	No	yes	No	Yes	No
ENSG00000068305	MEF2A	15	The protein encoded by this gene is a DNA-binding transcription factor that activates many muscle-specific, growth factor-induced, and stress-induced genes. The encoded protein can act as a homodimer or as a heterodimer and is involved in several cellular processes, including muscle development, neuronal differentiation, cell growth control, and apoptosis. Defects in this gene could be a cause of…	protein_coding	Yes		Yes		2	Yes	Yes	No	Yes	Yes	Yes	No	Yes	yes	No	Yes	No
ENSG00000069702	TGFBR3	1	This locus encodes the transforming growth factor (TGF)-beta type III receptor. The encoded receptor is a membrane proteoglycan that often functions as a co-receptor with other TGF-beta receptor superfamily members. Ectodomain shedding produces soluble TGFBR3, which may inhibit TGFB signaling. Decreased expression of this receptor has been observed in various cancers. Alternatively spliced transc…	protein_coding		Yes		*	1	Yes	No	Yes	No	Yes	No	Yes	No	yes	No	Yes	No
ENSG00000069869	NEDD4	15	0	protein_coding			Yes	#	1	Yes	No	No	Yes	Yes	No	No	Yes	yes	No	Yes	No
ENSG00000070010	UFD1L	22	The protein encoded by this gene forms a complex with two other proteins, nuclear protein localization-4 and valosin-containing protein, and this complex is necessary for the degradation of ubiquitinated proteins. In addition, this complex controls the disassembly of the mitotic spindle and the formation of a closed nuclear envelope after mitosis. Mutations in this gene have been associated with …	protein_coding	Yes	Yes			2	Yes	Yes	Yes	No	No	No	No	No	yes	No	No	No
ENSG00000070748	CHAT	10	This gene encodes an enzyme which catalyzes the biosynthesis of the neurotransmitter acetylcholine. This gene product is a characteristic feature of cholinergic neurons, and changes in these neurons may explain some of the symptoms of Alzheimer's disease. Polymorphisms in this gene have been associated with Alzheimer's disease and mild cognitive impairment. Mutations in this gene are associated w…	protein_coding	Yes	Yes	Yes	%	3	Yes	Yes	Yes	Yes	Yes	Yes	Yes	Yes	yes	No	Yes	No
ENSG00000071242	RPS6KA2	6	This gene encodes a member of the RSK (ribosomal S6 kinase) family of serine/threonine kinases. This kinase contains 2 non-identical kinase catalytic domains and phosphorylates various substrates, including members of the mitogen-activated kinase (MAPK) signalling pathway. The activity of this protein has been implicated in controlling cell growth and differentiation. Alternate transcriptional sp…	protein_coding	Yes				1	Yes	Yes	No	No	Yes	Yes	No	No	yes	No	Yes	No
ENSG00000071282	LMCD1	3	This gene encodes a member of the LIM-domain family of zinc finger proteins. The encoded protein contains an N-terminal cysteine-rich domain and two C-terminal LIM domains. The presence of LIM domains suggests involvement in protein-protein interactions. The protein may act as a co-regulator of transcription along with other transcription factors. Alternate splicing results in multiple transcript…	protein_coding			Yes	%	1	Yes	No	No	Yes	Yes	No	No	Yes	yes	No	Yes	No
ENSG00000072832	CRMP1	4	This gene encodes a member of a family of cytosolic phosphoproteins expressed exclusively in the nervous system. The encoded protein is thought to be a part of the semaphorin signal transduction pathway implicated in semaphorin-induced growth cone collapse during neural development. Alternative splicing results in multiple transcript variants. [provided by RefSeq, Jul 2008]	protein_coding			Yes	#	1	Yes	No	No	Yes	Yes	No	No	Yes	yes	No	Yes	No
ENSG00000072858	SIDT1	3		protein_coding	Yes				1	Yes	Yes	No	No	Yes	Yes	No	No	yes	No	Yes	No
ENSG00000075702	WDR62	19	This gene is proposed to play a role in cerebral cortical development. Mutations in this gene have been associated with microencephaly, cortical malformations, and mental retardation. Alternative splicing results in multiple transcript variants. [provided by RefSeq, Jan 2011]	protein_coding		Yes		*	1	Yes	No	Yes	No	Yes	No	Yes	No	yes	No	Yes	No
ENSG00000077063	CTTNBP2	7	This gene encodes a protein with six ankyrin repeats and several proline-rich regions. A similar gene in rat interacts with a central regulator of the actin cytoskeleton. [provided by RefSeq, Jul 2008]	protein_coding	Yes				1	Yes	Yes	No	No	Yes	Yes	No	No	yes	No	Yes	No
ENSG00000077616	NAALAD2	11	This gene is a member of the N-acetylated alpha-linked acidic dipeptidase (NAALADase) gene family. The representative member of this family is the gene encoding human prostate-specific membrane antigen (PSM), which is a marker of prostatic carcinomas and is the first to be shown to possess NAALADase activity. NAALADase cleaves N-acetyl-L-aspartate-L-glutamate (NAAG), which is a neuropeptide expre…	protein_coding	Yes		Yes	%	2	Yes	Yes	No	Yes	Yes	Yes	No	Yes	yes	No	Yes	No
ENSG00000078328	RBFOX1	16	The Fox-1 family of RNA-binding proteins is evolutionarily conserved, and regulates tissue-specific alternative splicing in metazoa. Fox-1 recognizes a (U)GCAUG stretch in regulated exons or in flanking introns. The protein binds to the C-terminus of ataxin-2 and may contribute to the restricted pathology of spinocerebellar ataxia type 2 (SCA2). Ataxin-2 is the product of the SCA2 gene which caus…	protein_coding		Yes	Yes		2	Yes	No	Yes	Yes	Yes	No	Yes	Yes	yes	Yes	Yes	No
ENSG00000079156	OSBPL6	2	This gene encodes a member of the oxysterol-binding protein (OSBP) family, a group of intracellular lipid receptors. Most members contain an N-terminal pleckstrin homology domain and a highly conserved C-terminal OSBP-like sterol-binding domain. Transcript variants encoding different isoforms have been identified. [provided by RefSeq, Jul 2008]	protein_coding		Yes			1	Yes	No	Yes	No	Yes	No	Yes	No	yes	No	Yes	No
ENSG00000079393	DUSP13	10	Members of the protein-tyrosine phosphatase superfamily cooperate with protein kinases to regulate cell proliferation and differentiation. This superfamily is separated into two families based on the substrate that is dephosphorylated. One family, the dual specificity phosphatases (DSPs) acts on both phosphotyrosine and phosphoserine/threonine residues. This gene encodes different but related DSP…	protein_coding	Yes				1	Yes	Yes	No	No	Yes	Yes	No	No	yes	No	Yes	No
ENSG00000079691	LRRC16A	6		protein_coding	Yes				1	Yes	Yes	No	No	Yes	Yes	No	No	yes	No	Yes	No
ENSG00000081019	RSBN1	1		protein_coding		Yes			1	Yes	No	Yes	No	Yes	No	Yes	No	yes	No	Yes	No
ENSG00000081026	MAGI3	1		protein_coding		Yes			1	Yes	No	Yes	No	Yes	No	Yes	No	yes	No	Yes	No
ENSG00000083067	TRPM3	9	The product of this gene belongs to the family of transient receptor potential (TRP) channels. TRP channels are cation-selective channels important for cellular calcium signaling and homeostasis. The protein encoded by this gene mediates calcium entry, and this entry is potentiated by calcium store depletion. Alternatively spliced transcript variants encoding different isoforms have been identifi…	protein_coding		Yes		*	1	Yes	No	Yes	No	Yes	No	Yes	No	yes	No	Yes	No
ENSG00000083123	BCKDHB	6	Branched-chain keto acid dehydrogenase is a multienzyme complex associated with the inner membrane of mitochondria, and functions in the catabolism of branched-chain amino acids. The complex consists of multiple copies of 3 components: branched-chain alpha-keto acid decarboxylase (E1), lipoamide acyltransferase (E2) and lipoamide dehydrogenase (E3). This gene encodes the E1 beta subunit, and muta…	protein_coding			Yes	#	1	Yes	No	No	Yes	Yes	No	No	Yes	yes	No	Yes	No
ENSG00000085276	MECOM	3	The protein encoded by this gene is a transcriptional regulator and oncoprotein that may be involved in hematopoiesis, apoptosis, development, and cell differentiation and proliferation. The encoded protein can interact with CTBP1, SMAD3, CREBBP, KAT2B, MAPK8, and MAPK9. This gene can undergo translocation with the AML1 gene, resulting in overexpression of this gene and the onset of leukemia. Sev…	protein_coding	Yes				1	Yes	Yes	No	No	Yes	Yes	No	No	yes	No	Yes	No
ENSG00000086598	TMED2	12	0	protein_coding	Yes		Yes	#	2	No	No	No	No	Yes	Yes	No	Yes	yes	No	Yes	No
ENSG00000086991	NOX4	11	This gene encodes a member of the NOX-family of enzymes that functions as the catalytic subunit the NADPH oxidase complex. The encoded protein is localized to non-phagocytic cells where it acts as an oxygen sensor and catalyzes the reduction of molecular oxygen to various reactive oxygen species (ROS). The ROS generated by this protein have been implicated in numerous biological functions includi…	protein_coding	Yes				1	Yes	Yes	No	No	Yes	Yes	No	No	yes	No	Yes	No
ENSG00000087258	GNAO1	16	The protein encoded by this gene represents the alpha subunit of the Go heterotrimeric G-protein signal-transducing complex. Defects in this gene are a cause of early-onset epileptic encephalopathy. Two transcript variants encoding different isoforms have been found for this gene. [provided by RefSeq, Aug 2015]	protein_coding		Yes			1	Yes	No	Yes	No	Yes	No	Yes	No	yes	No	Yes	No
ENSG00000089009	RPL6	12	Ribosomes, the organelles that catalyze protein synthesis, consist of a small 40S subunit and a large 60S subunit. Together these subunits are composed of 4 RNA species and approximately 80 structurally distinct proteins. This gene encodes a ribosomal protein that is a component of the 60S subunit. The protein belongs to the L6E family of ribosomal proteins. It is located in the cytoplasm. The pr…	protein_coding	Yes			#	1	Yes	Yes	No	No	Yes	Yes	No	No	yes	No	No	No
ENSG00000089022	MAPKAPK5	12	The protein encoded by this gene is a tumor suppressor and member of the serine/threonine kinase family. In response to cellular stress and proinflammatory cytokines, this kinase is activated through its phosphorylation by MAP kinases including MAPK1/ERK, MAPK14/p38-alpha, and MAPK11/p38-beta. The encoded protein is found in the nucleus but translocates to the cytoplasm upon phosphorylation and a…	protein_coding	Yes			#	1	Yes	Yes	No	No	Yes	Yes	No	No	yes	No	Yes	No
ENSG00000089057	SLC23A2	20	The absorption of vitamin C into the body and its distribution to organs requires two sodium-dependent vitamin C transporters. This gene encodes one of the two required transporters and the encoded protein accounts for tissue-specific uptake of vitamin C. Previously, this gene had an official symbol of SLC23A1. [provided by RefSeq, Jul 2008]	protein_coding		Yes			1	Yes	No	Yes	No	Yes	No	Yes	No	yes	No	Yes	No
ENSG00000089169	RPH3A	12	Exocytosis of neurotransmitters and hormones is fundamental to synaptic neurotransmission and cell-cell communication. RAB3A (MIM 179390) is a small G protein that is thought to act at late stages of exocytosis, and RPH3A is a RAB3A effector (Lin et al., 2007 [PubMed 17149709]).[supplied by OMIM, Jul 2008]	protein_coding		Yes		*	1	Yes	No	Yes	No	Yes	No	Yes	No	yes	No	Yes	No
ENSG00000089177	KIF16B	20	The protein encoded by this gene is a kinesin-like protein that may be involved in intracellular trafficking. Three transcript variants encoding different isoforms have been found for this gene. [provided by RefSeq, Dec 2010]	protein_coding	Yes				1	Yes	Yes	No	No	Yes	Yes	No	No	yes	No	Yes	No
ENSG00000089250	NOS1	12	The protein encoded by this gene belongs to the family of nitric oxide synthases, which synthesize nitric oxide from L-arginine. Nitric oxide is a reactive free radical, which acts as a biologic mediator in several processes, including neurotransmission, and antimicrobial and antitumoral activities. In the brain and peripheral nervous system, nitric oxide displays many properties of a neurotransm…	protein_coding	Yes	Yes			2	Yes	Yes	Yes	No	Yes	Yes	Yes	No	yes	Yes	Yes	No
ENSG00000090924	PLEKHG2	19		protein_coding		Yes			1	Yes	No	Yes	No	Yes	No	Yes	No	yes	No	Yes	No
ENSG00000090932	DLL3	19	This gene encodes a member of the delta protein ligand family. This family functions as Notch ligands that are characterized by a DSL domain, EGF repeats, and a transmembrane domain. Mutations in this gene cause autosomal recessive spondylocostal dysostosis 1. Two transcript variants encoding distinct isoforms have been identified for this gene. [provided by RefSeq, Jul 2008]	protein_coding		Yes			1	Yes	No	Yes	No	Yes	No	Yes	No	yes	No	Yes	No
ENSG00000091428	RAPGEF4	2		protein_coding	Yes				1	Yes	Yes	No	No	Yes	Yes	No	No	yes	No	Yes	No
ENSG00000093009	CDC45	22	The protein encoded by this gene was identified by its strong similarity with Saccharomyces cerevisiae Cdc45, an essential protein required to the initiation of DNA replication. Cdc45 is a member of the highly conserved multiprotein complex including Cdc6/Cdc18, the minichromosome maintenance proteins (MCMs) and DNA polymerase, which is important for early steps of DNA replication in eukaryotes. …	protein_coding		Yes			1	Yes	No	Yes	No	Yes	No	Yes	No	yes	No	No	No
ENSG00000095637	SORBS1	10	This gene encodes a CBL-associated protein which functions in the signaling and stimulation of insulin. Mutations in this gene may be associated with human disorders of insulin resistance. Alternative splicing results in multiple transcript variants. [provided by RefSeq, Mar 2014]	protein_coding		Yes		*	1	Yes	No	Yes	No	Yes	No	Yes	No	yes	No	Yes	No
ENSG00000099337	KCNK6	19	This gene encodes one of the members of the superfamily of potassium channel proteins containing two pore-forming P domains. This channel protein, considered an open rectifier, is widely expressed. It is stimulated by arachidonic acid, and inhibited by internal acidification and volatile anaesthetics. [provided by RefSeq, Jul 2008]	protein_coding			Yes	#	1	Yes	No	No	Yes	Yes	No	No	Yes	yes	No	Yes	No
ENSG00000100079	LGALS2	22	The protein encoded by this gene is a soluble beta-galactoside binding lectin. The encoded protein is found as a homodimer and can bind to lymphotoxin-alpha. A single nucleotide polymorphism in an intron of this gene can alter the transcriptional level of the protein, with a resultant increased risk of myocardial infarction. [provided by RefSeq, Jul 2008]	protein_coding		Yes			1	Yes	No	Yes	No	Yes	No	Yes	No	yes	No	Yes	No
ENSG00000100084	HIRA	22	This gene encodes a histone chaperone that preferentially places the variant histone H3.3 in nucleosomes. Orthologs of this gene in yeast, flies, and plants are necessary for the formation of transcriptionally silent heterochomatin. This gene plays an important role in the formation of the senescence-associated heterochromatin foci. These foci likely mediate the irreversible cell cycle changes th…	protein_coding	Yes	Yes			2	Yes	Yes	Yes	No	Yes	Yes	Yes	No	yes	No	No	No
ENSG00000100101	RP1-37E16.12	22	-	protein_coding			Yes	#	1	Yes	No	No	Yes	Yes	No	No	Yes	yes	No	Yes	No
ENSG00000100106	TRIOBP	22	This gene encodes a protein with an N-terminal pleckstrin homology domain and a C-terminal coiled-coil region. The protein interacts with trio, which is involved with neural tissue development and controlling actin cytoskeleton organization, cell motility and cell growth. The protein also associates with F-actin and stabilizes F-actin structures. Mutations in this gene have been associated with a…	protein_coding			Yes	#	1	Yes	No	No	Yes	Yes	No	No	Yes	yes	No	Yes	No
ENSG00000100154	TTC28	22	0	protein_coding			Yes	#	1	Yes	No	No	Yes	Yes	No	No	Yes	yes	No	Yes	No
ENSG00000100311	PDGFB	22	This gene encodes a member of the protein family comprised of both platelet-derived growth factors (PDGF) and vascular endothelial growth factors (VEGF). The encoded preproprotein is proteolytically processed to generate platelet-derived growth factor subunit B, which can homodimerize, or alternatively, heterodimerize with the related platelet-derived growth factor subunit A. These proteins bind …	protein_coding	Yes				1	Yes	Yes	No	No	Yes	Yes	No	No	yes	No	Yes	No
ENSG00000100346	CACNA1I	22	This gene encodes the pore-forming alpha subunit of a voltage gated calcium channel. The encoded protein is a member of a subfamily of calcium channels referred to as is a low voltage-activated, T-type, calcium channel. The channel encoded by this protein is characterized by a slower activation and inactivation compared to other T-type calcium channels. This protein may be involved in calcium sig…	protein_coding	Yes				1	Yes	Yes	No	No	Yes	Yes	No	No	yes	No	Yes	No
ENSG00000100577	GSTZ1	14	This gene is a member of the glutathione S-transferase (GSTs) super-family which encodes multifunctional enzymes important in the detoxification of electrophilic molecules, including carcinogens, mutagens, and several therapeutic drugs, by conjugation with glutathione. This enzyme catalyzes the conversion of maleylacetoacetate to fumarylacetoacatate, which is one of the steps in the phenylalanine…	protein_coding	Yes			%	1	Yes	Yes	No	No	Yes	Yes	No	No	yes	No	No	No
ENSG00000100580	TMED8	14		protein_coding	Yes			%	1	Yes	Yes	No	No	Yes	Yes	No	No	yes	No	Yes	No
ENSG00000100592	DAAM1	14	Cell motility, adhesion, cytokinesis, and other functions of the cell cortex are mediated by reorganization of the actin cytoskeleton and several formin homology (FH) proteins have been associated with these processes. The protein encoded by this gene contains two FH domains and belongs to a novel FH protein subfamily implicated in cell polarity. A key regulator of cytoskeletal architecture, the …	protein_coding	Yes	Yes	Yes		3	Yes	Yes	Yes	Yes	Yes	Yes	Yes	Yes	yes	No	Yes	No
ENSG00000100934	SEC23A	14	The protein encoded by this gene is a member of the SEC23 subfamily of the SEC23/SEC24 family. It is part of a protein complex and found in the ribosome-free transitional face of the endoplasmic reticulum (ER) and associated vesicles. This protein has similarity to yeast Sec23p component of COPII. COPII is the coat protein complex responsible for vesicle budding from the ER. The encoded protein i…	protein_coding	Yes				1	Yes	Yes	No	No	Yes	Yes	No	No	yes	No	Yes	No
ENSG00000101144	BMP7	20	This gene encodes a member of the transforming growth factor-beta (TGF-beta) family of proteins. The encoded preproprotein is proteolytically processed to generate each subunit of the mature homodimer, which plays a role in bone, kidney and brown adipose tissue development. This protein induces ectopic bone formation and may promote fracture healing in human patients. [provided by RefSeq, Nov 201…	protein_coding	Yes	Yes			2	Yes	Yes	Yes	No	Yes	Yes	Yes	No	yes	Yes	Yes	No
ENSG00000101188	NTSR1	20	Neurotensin receptor 1 belongs to the large superfamily of G-protein coupled receptors. NTSR1 mediates the multiple functions of neurotensin, such as hypotension, hyperglycemia, hypothermia, antinociception, and regulation of intestinal motility and secretion. [provided by RefSeq, Jul 2008]	protein_coding		Yes			1	Yes	No	Yes	No	Yes	No	Yes	No	yes	No	Yes	No
ENSG00000101333	PLCB4	20	The protein encoded by this gene catalyzes the formation of inositol 1,4,5-trisphosphate and diacylglycerol from phosphatidylinositol 4,5-bisphosphate. This reaction uses calcium as a cofactor and plays an important role in the intracellular transduction of many extracellular signals in the retina. Multiple transcript variants encoding different isoforms have been found for this gene. [provided b…	protein_coding		Yes			1	Yes	No	Yes	No	Yes	No	Yes	No	yes	Yes	Yes	No
ENSG00000101890	GUCY2F	X	The protein encoded by this gene is a guanylyl cyclase found predominantly in photoreceptors in the retina. The encoded protein is thought to be involved in resynthesis of cGMP after light activation of the visual signal transduction cascade, allowing a return to the dark state. This protein is a single-pass type I membrane protein. Defects in this gene may be a cause of X-linked retinitis pigmen…	protein_coding	Yes				1	Yes	Yes	No	No	Yes	Yes	No	No	yes	No	Yes	No
ENSG00000101916	TLR8	X	The protein encoded by this gene is a member of the Toll-like receptor (TLR) family which plays a fundamental role in pathogen recognition and activation of innate immunity. TLRs are highly conserved from Drosophila to humans and share structural and functional similarities. They recognize pathogen-associated molecular patterns (PAMPs) that are expressed on infectious agents, and mediate the prod…	protein_coding	Yes		Yes		2	Yes	Yes	No	Yes	Yes	Yes	No	Yes	yes	No	Yes	No
ENSG00000101955	SRPX	X		protein_coding	Yes	Yes			2	Yes	Yes	Yes	No	Yes	Yes	Yes	No	yes	No	Yes	No
ENSG00000101958	GLRA2	X	The glycine receptor consists of two subunits, alpha and beta, and acts as a pentamer. The protein encoded by this gene is an alpha subunit and can bind strychnine. Several transcript variants encoding different isoforms have been found for this gene.[provided by RefSeq, Jan 2010]	protein_coding	Yes		Yes		2	Yes	Yes	No	Yes	Yes	Yes	No	Yes	yes	No	Yes	No
ENSG00000102313	ITIH6	X	The protein encoded by this gene belongs to the interalpha trypsin inhibitor heavy chain (ITIH) family. Interalpha trypsin inhibitor (ITI) is composed of two heavy chains (containing VWA domain) and one light chain. The light chain confers the protease-inhibitor function, while the heavy chains are involved in mediating protein-protein interactions with the components of the extracellular matrix.…	protein_coding		Yes			1	Yes	No	Yes	No	Yes	No	Yes	No	yes	No	Yes	No
ENSG00000102385	DRP2	X	Members of the dystrophin family of proteins perform a critical role in the maintenance of membrane-associated complexes at points of intercellular contact in vertebrate cells. The protein encoded by this gene is predicted to resemble certain short C-terminal isoforms of dystrophin and dystrophin-related protein 1 (DRP1 or utrophin). DRP2 is expressed principally in the brain and spinal cord. Two…	protein_coding		Yes			1	Yes	No	Yes	No	Yes	No	Yes	No	yes	No	Yes	No
ENSG00000102572	STK24	13	This gene encodes a serine/threonine protein kinase that functions upstream of mitogen-activated protein kinase (MAPK) signaling. The encoded protein is cleaved into two chains by caspases; the N-terminal fragment (MST3/N) translocates to the nucleus and promotes programmed cells death. There is a pseudogene for this gene on chromosome X. Alternative splicing results in multiple transcript varian…	protein_coding	Yes	Yes	Yes		3	Yes	Yes	Yes	Yes	Yes	Yes	Yes	Yes	yes	No	Yes	No
ENSG00000103194	USP10	16	Ubiquitin is a highly conserved protein that is covalently linked to other proteins to regulate their function and degradation. This gene encodes a member of the ubiquitin-specific protease family of cysteine proteases. The enzyme specifically cleaves ubiquitin from ubiquitin-conjugated protein substrates. The protein is found in the nucleus and cytoplasm. It functions as a co-factor of the DNA-b…	protein_coding			Yes	#	1	Yes	No	No	Yes	Yes	No	No	Yes	yes	No	No	No
ENSG00000103460	TOX3	16	The protein encoded by this gene contains an HMG-box, indicating that it may be involved in bending and unwinding of DNA and alteration of chromatin structure. The C-terminus of the encoded protein is glutamine-rich due to CAG repeats in the coding sequence. A minor allele of this gene has been implicated in an elevated risk of breast cancer. Two transcript variants encoding different isoforms ha…	protein_coding			Yes	#	1	Yes	No	No	Yes	Yes	No	No	Yes	yes	No	Yes	No
ENSG00000104497	SNX16	8	This gene encodes a member of the sorting nexin family. Members of this family contain a phox (PX) domain, which is a phosphoinositide binding domain, and are involved in intracellular trafficking. The function of this protein has not been determined. This gene results in three transcript variants encoding two distinct isoforms. [provided by RefSeq, Jul 2008]	protein_coding		Yes		*	1	Yes	No	Yes	No	Yes	No	Yes	No	yes	No	No	No
ENSG00000105193	RPS16	19	Ribosomes, the organelles that catalyze protein synthesis, consist of a small 40S subunit and a large 60S subunit. Together these subunits are composed of 4 RNA species and approximately 80 structurally distinct proteins. This gene encodes a ribosomal protein that is a component of the 40S subunit. The protein belongs to the S9P family of ribosomal proteins. It is located in the cytoplasm. As is …	protein_coding		Yes			1	Yes	No	Yes	No	Yes	No	Yes	No	yes	No	No	No
ENSG00000105254	TBCB	19	0	protein_coding			Yes	#	1	Yes	No	No	Yes	Yes	No	No	Yes	yes	No	Yes	No
ENSG00000105357	MYH14	19	This gene encodes a member of the myosin superfamily. The protein represents a conventional non-muscle myosin; it should not be confused with the unconventional myosin-14 (MYO14). Myosins are actin-dependent motor proteins with diverse functions including regulation of cytokinesis, cell motility, and cell polarity. Mutations in this gene result in one form of autosomal dominant hearing impairment…	protein_coding	Yes	Yes			2	Yes	Yes	Yes	No	Yes	Yes	Yes	No	yes	No	Yes	No
ENSG00000105426	PTPRS	19	The protein encoded by this gene is a member of the protein tyrosine phosphatase (PTP) family. PTPs are known to be signaling molecules that regulate a variety of cellular processes including cell growth, differentiation, mitotic cycle, and oncogenic transformation. This PTP contains an extracellular region, a single transmembrane segment and two tandem intracytoplasmic catalytic domains, and thu…	protein_coding	Yes				1	Yes	Yes	No	No	Yes	Yes	No	No	yes	No	Yes	No
ENSG00000105668	UPK1A	19	The protein encoded by this gene is a member of the transmembrane 4 superfamily, also known as the tetraspanin family. Most of these members are cell-surface proteins that are characterized by the presence of four hydrophobic domains. The proteins mediate signal transduction events that play a role in the regulation of cell development, activation, growth and motility. This encoded protein is fou…	protein_coding		Yes		#	1	Yes	No	Yes	No	Yes	No	Yes	No	yes	No	Yes	No
ENSG00000105738	SIPA1L3	19		protein_coding	Yes	Yes	Yes		3	Yes	Yes	Yes	Yes	Yes	Yes	Yes	Yes	yes	No	Yes	No
ENSG00000105971	CAV2	7	The protein encoded by this gene is a major component of the inner surface of caveolae, small invaginations of the plasma membrane, and is involved in essential cellular functions, including signal transduction, lipid metabolism, cellular growth control and apoptosis. This protein may function as a tumor suppressor. This gene and related family member (CAV1) are located next to each other on chro…	protein_coding	Yes				1	Yes	Yes	No	No	Yes	Yes	No	No	yes	No	Yes	No
ENSG00000106034	CPED1	7		protein_coding		Yes			1	Yes	No	Yes	No	Yes	No	Yes	No	yes	No	No	No
ENSG00000106536	POU6F2	7	This gene encodes a member of the POU protein family characterized by the presence of a bipartite DNA binding domain, consisting of a POU-specific domain and a homeodomain, separated by a variable polylinker. The DNA binding domain may bind to DNA as monomers or as homo- and/or heterodimers, in a sequence-specific manner. The POU family members are transcriptional regulators, many of which are kn…	protein_coding	Yes				1	Yes	Yes	No	No	Yes	Yes	No	No	yes	No	Yes	No
ENSG00000106771	TMEM245	9		protein_coding		Yes			1	Yes	No	Yes	No	Yes	No	Yes	No	yes	No	No	No
ENSG00000106823	ECM2	9	ECM2 encodes extracellular matrix protein 2, so named because it shares extensive similarity with known extracelluar matrix proteins. Three transcript variants encoding different isoforms have been found for this gene. [provided by RefSeq, Oct 2010]	protein_coding	Yes				1	Yes	Yes	No	No	Yes	Yes	No	No	yes	No	Yes	No
ENSG00000107077	KDM4C	9	This gene is a member of the Jumonji domain 2 (JMJD2) family. The encoded protein is a trimethylation-specific demethylase, and converts specific trimethylated histone residues to the dimethylated form. This enzymatic action regulates gene expression and chromosome segregation. Chromosomal aberrations and changes in expression of this gene may be found in tumor cells. Alternative splicing results…	protein_coding	Yes	Yes			2	Yes	Yes	Yes	No	Yes	Yes	Yes	No	yes	No	Yes	No
ENSG00000107951	MTPAP	10	The protein encoded by this gene is a member of the DNA polymerase type-B-like family. This enzyme synthesizes the 3' poly(A) tail of mitochondrial transcripts and plays a role in replication-dependent histone mRNA degradation.[provided by RefSeq, Jan 2011]	protein_coding		Yes			1	Yes	No	Yes	No	Yes	No	Yes	No	yes	No	Yes	No
ENSG00000108001	EBF3	10	This gene encodes a member of the early B-cell factor (EBF) family of DNA binding transcription factors. EBF proteins are involved in B-cell differentiation, bone development and neurogenesis, and may also function as tumor suppressors. The encoded protein inhibits cell survival through the regulation of genes involved in cell cycle arrest and apoptosis, and aberrant methylation or deletion of th…	protein_coding	Yes	Yes			2	Yes	Yes	Yes	No	Yes	Yes	Yes	No	yes	Yes	Yes	No
ENSG00000108242	CYP2C18	10	This gene encodes a member of the cytochrome P450 superfamily of enzymes. The cytochrome P450 proteins are monooxygenases which catalyze many reactions involved in drug metabolism and synthesis of cholesterol, steroids and other lipids. This protein localizes to the endoplasmic reticulum but its specific substrate has not yet been determined. The gene is located within a cluster of cytochrome P45…	protein_coding	Yes				1	No	No	No	No	No	No	No	No	yes	No	Yes	Yes
ENSG00000108684	ASIC2	17	This gene encodes a member of the degenerin/epithelial sodium channel (DEG/ENaC) superfamily. The members of this family are amiloride-sensitive sodium channels that contain intracellular N and C termini, 2 hydrophobic transmembrane regions, and a large extracellular loop, which has many cysteine residues with conserved spacing. The member encoded by this gene may play a role in neurotransmission…	protein_coding			Yes	#	1	Yes	No	No	Yes	Yes	No	No	Yes	yes	No	Yes	No
ENSG00000109158	GABRA4	4	Gamma-aminobutyric acid (GABA) is the major inhibitory neurotransmitter in the mammalian brain where it acts at GABA-A receptors, which are ligand-gated chloride channels. Chloride conductance of these channels can be modulated by agents such as benzodiazepines that bind to the GABA-A receptor. At least 16 distinct subunits of GABA-A receptors have been identified. This gene encodes subunit alpha…	protein_coding		Yes			1	Yes	No	Yes	No	Yes	No	Yes	No	yes	No	Yes	No
ENSG00000109667	SLC2A9	4	This gene encodes a member of the SLC2A facilitative glucose transporter family. Members of this family play a significant role in maintaining glucose homeostasis. The encoded protein may play a role in the development and survival of chondrocytes in cartilage matrices. Two transcript variants encoding distinct isoforms have been identified for this gene. [provided by RefSeq, Jul 2008]	protein_coding		Yes		*	1	Yes	No	Yes	No	Yes	No	Yes	No	yes	Yes	Yes	No
ENSG00000109814	UGDH	4	The protein encoded by this gene converts UDP-glucose to UDP-glucuronate and thereby participates in the biosynthesis of glycosaminoglycans such as hyaluronan, chondroitin sulfate, and heparan sulfate. These glycosylated compounds are common components of the extracellular matrix and likely play roles in signal transduction, cell migration, and cancer growth and metastasis. The expression of this…	protein_coding		Yes			1	Yes	No	Yes	No	Yes	No	Yes	No	yes	No	No	No
ENSG00000109819	PPARGC1A	4	The protein encoded by this gene is a transcriptional coactivator that regulates the genes involved in energy metabolism. This protein interacts with PPARgamma, which permits the interaction of this protein with multiple transcription factors. This protein can interact with, and regulate the activities of, cAMP response element binding protein (CREB) and nuclear respiratory factors (NRFs). It pro…	protein_coding	Yes				1	Yes	Yes	No	No	Yes	Yes	No	No	yes	No	Yes	No
ENSG00000110002	VWA5A	11		protein_coding	Yes	Yes			2	Yes	Yes	Yes	No	Yes	Yes	Yes	No	yes	No	Yes	No
ENSG00000110172	CHORDC1	11		protein_coding	Yes		Yes	%	2	Yes	Yes	No	Yes	Yes	Yes	No	Yes	yes	No	Yes	No
ENSG00000110400	PVRL1	11	This gene encodes an adhesion protein that plays a role in the organization of adherens junctions and tight junctions in epithelial and endothelial cells. The protein is a calcium(2+)-independent cell-cell adhesion molecule that belongs to the immunoglobulin superfamily and has 3 extracellular immunoglobulin-like loops, a single transmembrane domain (in some isoforms), and a cytoplasmic region. T…	protein_coding			Yes	#	1	Yes	No	No	Yes	Yes	No	No	Yes	yes	No	Yes	No
ENSG00000110427	KIAA1549L	11	0	protein_coding		Yes		*	1	Yes	No	Yes	No	Yes	No	Yes	No	yes	No	Yes	No
ENSG00000110841	PPFIBP1	12	The protein encoded by this gene is a member of the LAR protein-tyrosine phosphatase-interacting protein (liprin) family. Liprins interact with members of LAR family of transmembrane protein tyrosine phosphatases, which are known to be important for axon guidance and mammary gland development. It has been proposed that liprins are multivalent proteins that form complex structures and act as scaff…	protein_coding		Yes			1	Yes	No	Yes	No	Yes	No	Yes	No	yes	No	Yes	No
ENSG00000111181	SLC6A12	12		protein_coding	Yes				1	Yes	Yes	No	No	Yes	Yes	No	No	yes	No	Yes	No
ENSG00000111249	CUX2	12	This gene encodes a protein which contains three CUT domains and a homeodomain; both domains are DNA-binding motifs. A similar gene, whose gene product possesses different DNA-binding activities, is located on chromosome on chromosome 7. Two pseudogenes of this gene have been identified on chromosomes 10 and 4. [provided by RefSeq, Jan 2013]	protein_coding	Yes			#	1	Yes	Yes	No	No	Yes	Yes	No	No	yes	No	Yes	No
ENSG00000111252	SH2B3	12	This gene encodes a member of the SH2B adaptor family of proteins, which are involved in a range of signaling activities by growth factor and cytokine receptors. The encoded protein is a key negative regulator of cytokine signaling and plays a critical role in hematopoiesis. Mutations in this gene have been associated with susceptibility to celiac disease type 13 and susceptibility to insulin-dep…	protein_coding	Yes			#	1	Yes	Yes	No	No	Yes	Yes	No	No	yes	No	Yes	No
ENSG00000111271	ACAD10	12	This gene encodes a member of the acyl-CoA dehydrogenase family of enzymes (ACADs), which participate in the beta-oxidation of fatty acids in mitochondria. The encoded enzyme contains a hydrolase domain at the N-terminal portion, a serine/threonine protein kinase catlytic domain in the central region, and a conserved ACAD domain at the C-terminus. Several alternatively spliced transcript variants…	protein_coding	Yes			#	1	Yes	Yes	No	No	Yes	Yes	No	No	yes	No	Yes	No
ENSG00000111275	ALDH2	12	This protein belongs to the aldehyde dehydrogenase family of proteins. Aldehyde dehydrogenase is the second enzyme of the major oxidative pathway of alcohol metabolism. Two major liver isoforms of aldehyde dehydrogenase, cytosolic and mitochondrial, can be distinguished by their electrophoretic mobilities, kinetic properties, and subcellular localizations. Most Caucasians have two major isozymes,…	protein_coding	Yes			#	1	Yes	Yes	No	No	Yes	Yes	No	No	yes	No	Yes	No
ENSG00000111300	NAA25	12	This gene encodes the auxiliary subunit of the heteromeric N-terminal acetyltransferase B complex. This complex acetylates methionine residues that are followed by acidic or asparagine residues.[provided by RefSeq, Mar 2010]	protein_coding	Yes			#	1	Yes	Yes	No	No	Yes	Yes	No	No	yes	No	No	No
ENSG00000111358	GTF2H3	12	This gene encodes a member of the TFB4 family. The encoded protein is a subunit of the core-TFIIH basal transcription factor and localizes to the nucleus. The encoded protein is involved in RNA transcription by RNA polymerase II and nucleotide excision repair and associates with the Cdk-activating kinase complex. Alternative splicing results in multiple transcript variants. A related pseudogene h…	protein_coding	Yes		Yes	#	2	Yes	Yes	No	Yes	Yes	Yes	No	Yes	yes	No	No	No
ENSG00000111364	DDX55	12	This gene encodes a member of the DEAD box protein family. DEAD box proteins, characterized by the conserved motif Asp-Glu-Ala-Asp (DEAD), are putative RNA helicases. They are implicated in a number of cellular processes involving alteration of RNA secondary structure, such as translation initiation, nuclear and mitochondrial splicing, and ribosome and spliceosome assembly. Based on their distrib…	protein_coding	Yes		Yes	#	2	Yes	Yes	No	Yes	Yes	Yes	No	Yes	yes	No	No	No
ENSG00000111452	ADGRD1	12	The adhesion G-protein-coupled receptors (GPCRs), including GPR133, are membrane-bound proteins with long N termini containing multiple domains. GPCRs, or GPRs, contain 7 transmembrane domains and transduce extracellular signals through heterotrimeric G proteins (summary by Bjarnadottir et al., 2004 [PubMed 15203201]).[supplied by OMIM, Nov 2010]	protein_coding		Yes			1	No	No	No	No	Yes	No	Yes	No	yes	Yes	Yes	No
ENSG00000111860	CEP85L	6	The protein encoded by this gene was identified as a breast cancer antigen. Nothing more is known of its function at this time. Three transcript variants encoding different isoforms have been found for this gene. [provided by RefSeq, May 2010]	protein_coding		Yes		*	1	Yes	No	Yes	No	Yes	No	Yes	No	yes	No	Yes	No
ENSG00000111885	MAN1A1	6	This gene encodes a class I mammalian Golgi 1,2-mannosidase which is a type II transmembrane protein. This protein catalyzes the hydrolysis of three terminal mannose residues from peptide-bound Man(9)-GlcNAc(2) oligosaccharides and belongs to family 47 of glycosyl hydrolases. [provided by RefSeq, Jul 2012]	protein_coding	Yes	Yes	Yes	%	3	Yes	Yes	Yes	Yes	Yes	Yes	Yes	Yes	yes	No	Yes	No
ENSG00000111913	FAM65B	6	The protein encoded by this gene stimulates the formation of a non-mitotic multinucleate syncytium from proliferative cytotrophoblasts during trophoblast differentiation. Alternative splicing of this gene results in multiple transcript variants. [provided by RefSeq, Nov 2013]	protein_coding		Yes			1	Yes	No	Yes	No	Yes	No	Yes	No	yes	No	Yes	No
ENSG00000112320	SOBP	6	The protein encoded by this gene is a nuclear zinc finger protein that is involved in development of the cochlea. Defects in this gene have also been linked to intellectual disability. [provided by RefSeq, Mar 2011]	protein_coding			Yes		1	Yes	No	No	Yes	Yes	No	No	Yes	yes	No	No	No
ENSG00000112414	ADGRG6	6	This gene, which is upregulated in human umbilical vein endothelial cells, encodes a G protein-coupled receptor. Variations in this gene can affect a person's stature. Multiple transcript variants encoding different proteins have been found for this gene. [provided by RefSeq, Mar 2009]	protein_coding	Yes				1	Yes	Yes	No	No	Yes	Yes	No	No	yes	No	Yes	No
ENSG00000113273	ARSB	5	Arylsulfatase B encoded by this gene belongs to the sulfatase family. The arylsulfatase B homodimer hydrolyzes sulfate groups of N-Acetyl-D-galactosamine, chondriotin sulfate, and dermatan sulfate. The protein is targetted to the lysozyme. Mucopolysaccharidosis type VI is an autosomal recessive lysosomal storage disorder resulting from a deficiency of arylsulfatase B. Two alternatively spliced tr…	protein_coding	Yes	Yes			2	Yes	Yes	Yes	No	Yes	Yes	Yes	No	yes	No	Yes	No
ENSG00000113448	PDE4D	5	This gene encodes one of four mammalian counterparts to the fruit fly 'dunce' gene. The encoded protein has 3',5'-cyclic-AMP phosphodiesterase activity and degrades cAMP, which acts as a signal transduction molecule in multiple cell types. This gene uses different promoters to generate multiple alternatively spliced transcript variants that encode functional proteins.[provided by RefSeq, Sep 2009]	protein_coding		Yes			1	Yes	No	Yes	No	Yes	No	Yes	No	yes	No	Yes	No
ENSG00000114279	FGF12	3	The protein encoded by this gene is a member of the fibroblast growth factor (FGF) family. FGF family members possess broad mitogenic and cell survival activities, and are involved in a variety of biological processes, including embryonic development, cell growth, morphogenesis, tissue repair, tumor growth, and invasion. This growth factor lacks the N-terminal signal sequence present in most of t…	protein_coding		Yes		*	1	Yes	No	Yes	No	Yes	No	Yes	No	yes	No	Yes	No
ENSG00000114455	HHLA2	3	This gene encodes a protein ligand found on the surface of monocytes. The encoded protein is thought to regulate cell-mediated immunity by binding to a receptor on T lymphocytes and inhibiting the proliferation of these cells. Alternate splicing results in multiple transcript variants. [provided by RefSeq, Sep 2013]	protein_coding			Yes	#	1	Yes	No	No	Yes	Yes	No	No	Yes	yes	No	Yes	No
ENSG00000114573	ATP6V1A	3	This gene encodes a component of vacuolar ATPase (V-ATPase), a multisubunit enzyme that mediates acidification of eukaryotic intracellular organelles. V-ATPase dependent organelle acidification is necessary for such intracellular processes as protein sorting, zymogen activation, receptor-mediated endocytosis, and synaptic vesicle proton gradient generation. V-ATPase is composed of a cytosolic V1 …	protein_coding	Yes				1	Yes	Yes	No	No	Yes	Yes	No	No	yes	No	No	No
ENSG00000115386	REG1A	2	This gene is a type I subclass member of the Reg gene family. The Reg gene family is a multigene family grouped into four subclasses, types I, II, III and IV, based on the primary structures of the encoded proteins. This gene encodes a protein that is secreted by the exocrine pancreas. It is associated with islet cell regeneration and diabetogenesis and may be involved in pancreatic lithogenesis.…	protein_coding	Yes	Yes	Yes		3	Yes	Yes	Yes	Yes	Yes	Yes	Yes	Yes	yes	No	Yes	No
ENSG00000115756	HPCAL1	2	The protein encoded by this gene is a member of neuron-specific calcium-binding proteins family found in the retina and brain. It is highly similar to human hippocalcin protein and nearly identical to the rat and mouse hippocalcin like-1 proteins. It may be involved in the calcium-dependent regulation of rhodopsin phosphorylation and may be of relevance for neuronal signalling in the central nerv…	protein_coding	Yes	Yes			2	Yes	Yes	Yes	No	Yes	Yes	Yes	No	yes	No	Yes	No
ENSG00000115919	KYNU	2	Kynureninase is a pyridoxal-5'-phosphate (pyridoxal-P) dependent enzyme that catalyzes the cleavage of L-kynurenine and L-3-hydroxykynurenine into anthranilic and 3-hydroxyanthranilic acids, respectively. Kynureninase is involved in the biosynthesis of NAD cofactors from tryptophan through the kynurenine pathway. Alternative splicing results in multiple transcript variants. [provided by RefSeq, N…	protein_coding	Yes				1	Yes	Yes	No	No	Yes	Yes	No	No	yes	No	No	No
ENSG00000115944	COX7A2L	2	Cytochrome c oxidase (COX), the terminal component of the mitochondrial respiratory chain, catalyzes the electron transfer from reduced cytochrome c to oxygen. This component is a heteromeric complex consisting of 3 catalytic subunits encoded by mitochondrial genes and multiple structural subunits encoded by nuclear genes. The mitochondrially-encoded subunits function in electron transfer, and th…	protein_coding	Yes		Yes		2	Yes	Yes	No	Yes	Yes	Yes	No	Yes	yes	No	Yes	No
ENSG00000115956	PLEK	2		protein_coding	Yes				1	Yes	Yes	No	No	Yes	Yes	No	No	yes	No	Yes	No
ENSG00000116117	PARD3B	2		protein_coding	Yes				1	Yes	Yes	No	No	Yes	Yes	No	No	yes	No	Yes	No
ENSG00000116183	PAPPA2	1	This gene encodes a member of the pappalysin family of metzincin metalloproteinases. The encoded protein cleaves insulin-like growth factor-binding protein 5 and is thought to be a local regulator of insulin-like growth factor (IGF) bioavailability. Alternative splicing results in multiple transcript variants. [provided by RefSeq, Jul 2010]	protein_coding	Yes				1	Yes	Yes	No	No	Yes	Yes	No	No	yes	No	Yes	No
ENSG00000116288	PARK7	1	The product of this gene belongs to the peptidase C56 family of proteins. It acts as a positive regulator of androgen receptor-dependent transcription. It may also function as a redox-sensitive chaperone, as a sensor for oxidative stress, and it apparently protects neurons against oxidative stress and cell death. Defects in this gene are the cause of autosomal recessive early-onset Parkinson dise…	protein_coding	Yes				1	Yes	Yes	No	No	Yes	Yes	No	No	yes	No	No	No
ENSG00000116704	SLC35D1	1	Glycosylation of cellular glycoconjugates occurs in the endoplasmic reticulum (ER) and Golgi compartment, and requires transport of nucleotide sugars from the cytosol into the lumen of the ER and Golgi by specific transporters. The protein encoded by this gene resides in the ER, and transports both UDP-glucuronic acid (UDP-GlcA) and UDP-N-acetylgalactosamine (UDP-GalNAc) from the cytoplasm to the…	protein_coding	Yes				1	Yes	Yes	No	No	Yes	Yes	No	No	yes	No	Yes	No
ENSG00000116857	TMEM9	1		protein_coding	Yes				1	Yes	Yes	No	No	Yes	Yes	No	No	yes	No	Yes	No
ENSG00000117597	DIEXF	1		protein_coding	Yes				1	Yes	Yes	No	No	Yes	Yes	No	No	yes	No	No	No
ENSG00000118473	SGIP1	1	SGIP1 functions as an endocytic protein that affects signaling by receptors in neuronal systems involved in energy homeostasis via its interaction with endophilins (see SH3GL3; MIM 603362) (Trevaskis et al., 2005 [PubMed 15919751] and Uezu et al., 2007 [PubMed 17626015]).[supplied by OMIM, Mar 2008]	protein_coding		Yes		*	1	Yes	No	Yes	No	Yes	No	Yes	No	yes	No	Yes	No
ENSG00000118495	PLAGL1	6	This gene encodes a C2H2 zinc finger protein that functions as a suppressor of cell growth. This gene is often deleted or methylated and silenced in cancer cells. In addition, overexpression of this gene during fetal development is thought to be the causal factor for transient neonatal diabetes mellitus (TNDM). Alternative splicing and the use of alternative promoters results in multiple transcri…	protein_coding		Yes		*	1	Yes	No	Yes	No	Yes	No	Yes	No	yes	No	Yes	No
ENSG00000118655	DCLRE1B	1	DNA interstrand cross-links prevent strand separation, thereby physically blocking transcription, replication, and segregation of DNA. DCLRE1B is one of several evolutionarily conserved genes involved in repair of interstrand cross-links (Dronkert et al., 2000 [PubMed 10848582]).[supplied by OMIM, Mar 2008]	protein_coding		Yes			1	Yes	No	Yes	No	Yes	No	Yes	No	yes	No	Yes	No
ENSG00000118965	WDR35	2	This gene encodes a member of the WD repeat protein family. WD repeats are minimally conserved regions of approximately 40 amino acids typically bracketed by gly-his and trp-asp (GH-WD), which may facilitate formation of heterotrimeric or multiprotein complexes. Members of this family are involved in a variety of cellular processes, including cell cycle progression, signal transduction, apoptosis…	protein_coding	Yes	Yes		#	2	Yes	Yes	Yes	No	Yes	Yes	Yes	No	yes	No	Yes	No
ENSG00000119326	CTNNAL1	9		protein_coding		Yes			1	Yes	No	Yes	No	Yes	No	Yes	No	yes	No	Yes	No
ENSG00000119927	GPAM	10	This gene encodes a mitochondrial enzyme which prefers saturated fatty acids as its substrate for the synthesis of glycerolipids. This metabolic pathway's first step is catalyzed by the encoded enzyme. Two forms for this enzyme exist, one in the mitochondria and one in the endoplasmic reticulum. Two alternatively spliced transcript variants have been described for this gene. [provided by RefSeq, …	protein_coding			Yes	#	1	Yes	No	No	Yes	Yes	No	No	Yes	yes	No	Yes	No
ENSG00000119965	C10orf88	10		protein_coding		Yes			1	Yes	No	Yes	No	Yes	No	Yes	No	yes	No	No	No
ENSG00000120280	CXorf21	X		protein_coding		Yes			1	Yes	No	Yes	No	Yes	No	Yes	No	yes	No	No	No
ENSG00000120645	IQSEC3	12		protein_coding	Yes				1	Yes	Yes	No	No	Yes	Yes	No	No	yes	No	Yes	No
ENSG00000120784	ZFP30	19		protein_coding	Yes				1	Yes	Yes	No	No	Yes	Yes	No	No	yes	No	Yes	No
ENSG00000121579	NAA50	3		protein_coding	Yes				1	Yes	Yes	No	No	Yes	Yes	No	No	yes	No	No	No
ENSG00000122042	UBL3	13		protein_coding	Yes	Yes			2	Yes	Yes	Yes	No	Yes	Yes	Yes	No	yes	No	No	No
ENSG00000122507	BBS9	7	This gene is downregulated by parathyroid hormone in osteoblastic cells, and therefore, is thought to be involved in parathyroid hormone action in bones. The exact function of this gene has not yet been determined. Alternatively spliced transcript variants encoding different isoforms have been identified. [provided by RefSeq, Jul 2008]	protein_coding			Yes	#	1	Yes	No	No	Yes	Yes	No	No	Yes	yes	No	No	No
ENSG00000122786	CALD1	7	This gene encodes a calmodulin- and actin-binding protein that plays an essential role in the regulation of smooth muscle and nonmuscle contraction. The conserved domain of this protein possesses the binding activities to Ca(2+)-calmodulin, actin, tropomyosin, myosin, and phospholipids. This protein is a potent inhibitor of the actin-tropomyosin activated myosin MgATPase, and serves as a mediatin…	protein_coding	Yes	Yes			2	Yes	Yes	Yes	No	Yes	Yes	Yes	No	yes	No	No	No
ENSG00000123104	ITPR2	12	The protein encoded by this gene belongs to the inositol 1,4,5-triphosphate receptor family, whose members are second messenger intracellular calcium release channels. These proteins mediate a rise in cytoplasmic calcium in response to receptor activated production of inositol triphosphate. Inositol triphosphate receptor-mediated signaling is involved in many processes including cell migration, c…	protein_coding		Yes			1	Yes	No	Yes	No	Yes	No	Yes	No	yes	No	Yes	No
ENSG00000123106	CCDC91	12		protein_coding	Yes	Yes	Yes	%	3	Yes	Yes	Yes	Yes	Yes	Yes	Yes	Yes	yes	No	No	No
ENSG00000123609	NMI	2	NMYC interactor (NMI) encodes a protein that interacts with NMYC and CMYC (two members of the oncogene Myc family), and other transcription factors containing a Zip, HLH, or HLH-Zip motif. The NMI protein also interacts with all STATs except STAT2 and augments STAT-mediated transcription in response to cytokines IL2 and IFN-gamma. The NMI mRNA has low expression levels in all human fetal and adul…	protein_coding	Yes				1	Yes	Yes	No	No	Yes	Yes	No	No	yes	No	Yes	No
ENSG00000123610	TNFAIP6	2	The protein encoded by this gene is a secretory protein that contains a hyaluronan-binding domain, and thus is a member of the hyaluronan-binding protein family. The hyaluronan-binding domain is known to be involved in extracellular matrix stability and cell migration. This protein has been shown to form a stable complex with inter-alpha-inhibitor (I alpha I), and thus enhance the serine protease…	protein_coding	Yes		Yes		2	Yes	Yes	No	Yes	Yes	Yes	No	Yes	yes	No	Yes	No
ENSG00000124370	MCEE	2	The product of this gene catalyzes the interconversion of D- and L-methylmalonyl-CoA during the degradation of branched chain amino acids. odd chain-length fatty acids, and other metabolites. Mutations in this gene result in methylmalonyl-CoA epimerase deficiency, which is presented as mild to moderate methylmalonic aciduria. [provided by RefSeq, Jul 2008]	protein_coding	Yes				1	Yes	Yes	No	No	Yes	Yes	No	No	yes	No	No	No
ENSG00000124491	F13A1	6	This gene encodes the coagulation factor XIII A subunit. Coagulation factor XIII is the last zymogen to become activated in the blood coagulation cascade. Plasma factor XIII is a heterotetramer composed of 2 A subunits and 2 B subunits. The A subunits have catalytic function, and the B subunits do not have enzymatic activity and may serve as plasma carrier molecules. Platelet factor XIII is compr…	protein_coding	Yes				1	Yes	Yes	No	No	Yes	Yes	No	No	yes	No	Yes	No
ENSG00000124615	MOCS1	6	Molybdenum cofactor biosynthesis is a conserved pathway leading to the biological activation of molybdenum. The protein encoded by this gene is involved in this pathway. This gene was originally thought to produce a bicistronic mRNA with the potential to produce two proteins (MOCS1A and MOCS1B) from adjacent open reading frames. However, only the first open reading frame (MOCS1A) has been found t…	protein_coding	Yes				1	Yes	Yes	No	No	Yes	Yes	No	No	yes	No	No	No
ENSG00000124786	SLC35B3	6	This gene is a member of the solute carrier family. The encoded protein is involved in the transport of 3-prime phosphoadenosine 5-prime phosphosulfate (PAPS) from the nucleus or the cytosol to the Golgi lumen. This gene has been reported to be expressed preferentially in the human colon tissues. Alternative splicing results in multiple transcript variants. [provided by RefSeq, Dec 2013]	protein_coding	Yes				1	Yes	Yes	No	No	Yes	Yes	No	No	yes	No	Yes	No
ENSG00000124788	ATXN1	6	The autosomal dominant cerebellar ataxias (ADCA) are a heterogeneous group of neurodegenerative disorders characterized by progressive degeneration of the cerebellum, brain stem and spinal cord. Clinically, ADCA has been divided into three groups: ADCA types I-III. ADCAI is genetically heterogeneous, with five genetic loci, designated spinocerebellar ataxia (SCA) 1, 2, 3, 4 and 6, being assigned …	protein_coding	Yes		Yes		2	Yes	Yes	No	Yes	Yes	Yes	No	Yes	yes	No	Yes	No
ENSG00000125046	SSUH2	3		protein_coding		Yes			1	Yes	No	Yes	No	Yes	No	Yes	No	yes	No	No	No
ENSG00000125257	ABCC4	13	The protein encoded by this gene is a member of the superfamily of ATP-binding cassette (ABC) transporters. ABC proteins transport various molecules across extra- and intra-cellular membranes. ABC genes are divided into seven distinct subfamilies (ABC1, MDR/TAP, MRP, ALD, OABP, GCN20, White). This protein is a member of the MRP subfamily which is involved in multi-drug resistance. This family mem…	protein_coding	Yes	Yes			2	Yes	Yes	Yes	No	Yes	Yes	Yes	No	yes	No	Yes	No
ENSG00000125780	TGM3	20	Transglutaminases are enzymes that catalyze the crosslinking of proteins by epsilon-gamma glutamyl lysine isopeptide bonds. While the primary structure of transglutaminases is not conserved, they all have the same amino acid sequence at their active sites and their activity is calcium-dependent. The protein encoded by this gene consists of two polypeptide chains activated from a single precursor …	protein_coding	Yes				1	Yes	Yes	No	No	Yes	Yes	No	No	yes	No	Yes	No
ENSG00000125851	PCSK2	20	This gene encodes a member of the subtilisin-like proprotein convertase family, which includes proteases that process protein and peptide precursors trafficking through regulated or constitutive branches of the secretory pathway. The protein undergoes an initial autocatalytic processing event and interacts with a neuroendocrine secretory protein in the ER, exits the ER and sorts to secretory gran…	protein_coding		Yes			1	Yes	No	Yes	No	Yes	No	Yes	No	yes	No	Yes	No
ENSG00000125878	TCF15	20	The protein encoded by this gene is found in the nucleus and may be involved in the early transcriptional regulation of patterning of the mesoderm. The encoded basic helix-loop-helix protein requires dimerization with another basic helix-loop-helix protein for efficient DNA binding. [provided by RefSeq, Jul 2008]	protein_coding	Yes				1	No	No	No	No	Yes	Yes	No	No	yes	No	Yes	No
ENSG00000126267	COX6B1	19	Cytochrome c oxidase (COX), the terminal enzyme of the mitochondrial respiratory chain, catalyzes the electron transfer from reduced cytochrome c to oxygen. It is a heteromeric complex consisting of 3 catalytic subunits encoded by mitochondrial genes and multiple structural subunits encoded by nuclear genes. The mitochondrially-encoded subunits function in electron transfer, and the nuclear-encod…	protein_coding	Yes				1	Yes	Yes	No	No	Yes	Yes	No	No	yes	No	Yes	No
ENSG00000127074	RGS13	1	The protein encoded by this gene is a member of the regulator of G protein signaling (RGS) family. RGS family members share similarity with S. cerevisiae SST2 and C. elegans egl-10 proteins, which contain a characteristic conserved RGS domain. RGS proteins accelerate GTPase activity of G protein alpha-subunits, thereby driving G protein into their inactive GDP-bound form, thus negatively regulati…	protein_coding	Yes				1	Yes	Yes	No	No	Yes	Yes	No	No	yes	No	Yes	No
ENSG00000127084	FGD3	9		protein_coding		Yes			1	Yes	No	Yes	No	Yes	No	Yes	No	yes	No	Yes	No
ENSG00000127328	RAB3IP	12	0	protein_coding			Yes	#	1	Yes	No	No	Yes	Yes	No	No	Yes	yes	No	Yes	No
ENSG00000127463	EMC1	1	This gene encodes a single-pass type I transmembrane protein, which is a subunit of the endoplasmic reticulum membrane protein complex (EMC). Multiple alternatively spliced transcript variants encoding different isoforms have been found for this gene. [provided by RefSeq, Sep 2012]	protein_coding		Yes			1	Yes	No	Yes	No	Yes	No	Yes	No	yes	No	No	No
ENSG00000127481	UBR4	1	The protein encoded by this gene is an E3 ubiquitin-protein ligase that interacts with the retinoblastoma-associated protein in the nucleus and with calcium-bound calmodulin in the cytoplasm. The encoded protein appears to be a cytoskeletal component in the cytoplasm and part of the chromatin scaffold in the nucleus. In addition, this protein is a target of the human papillomavirus type 16 E7 onc…	protein_coding		Yes			1	Yes	No	Yes	No	Yes	No	Yes	No	yes	No	No	No
ENSG00000127603	MACF1	1	This gene encodes a large protein containing numerous spectrin and leucine-rich repeat (LRR) domains. The encoded protein is a member of a family of proteins that form bridges between different cytoskeletal elements. This protein facilitates actin-microtubule interactions at the cell periphery and couples the microtubule network to cellular junctions. Alternative splicing results in multiple tran…	protein_coding		Yes			1	No	No	No	No	Yes	No	Yes	No	yes	No	Yes	No
ENSG00000128268	MGAT3	22	There are believed to be over 100 different glycosyltransferases involved in the synthesis of protein-bound and lipid-bound oligosaccharides. The enzyme encoded by this gene transfers a GlcNAc residue to the beta-linked mannose of the trimannosyl core of N-linked oligosaccharides and produces a bisecting GlcNAc. Multiple alternatively spliced variants, encoding the same protein, have been identif…	protein_coding	Yes				1	Yes	Yes	No	No	Yes	Yes	No	No	yes	No	No	No
ENSG00000128585	MKLN1	7	Muskelin is an intracellular protein that acts as a mediator of cell spreading and cytoskeletal responses to the extracellular matrix component thrombospondin I (MIM 188060) (Adams et al., 1998 [PubMed 9724633]).[supplied by OMIM, Mar 2008]	protein_coding		Yes			1	Yes	No	Yes	No	Yes	No	Yes	No	yes	No	No	No
ENSG00000128683	GAD1	2	This gene encodes one of several forms of glutamic acid decarboxylase, identified as a major autoantigen in insulin-dependent diabetes. The enzyme encoded is responsible for catalyzing the production of gamma-aminobutyric acid from L-glutamic acid. A pathogenic role for this enzyme has been identified in the human pancreas since it has been identified as an autoantigen and an autoreactive T cell …	protein_coding	Yes			%	1	Yes	Yes	No	No	Yes	Yes	No	No	yes	No	Yes	No
ENSG00000128692	EIF2S2P4	2	-	processed_pseudogene	Yes			#	1	No	No	No	No	No	No	No	No		No	No	Yes
ENSG00000128805	ARHGAP22	10	This gene encodes a member of the GTPase activating protein family which activates a GTPase belonging to the RAS superfamily of small GTP-binding proteins. The encoded protein is insulin-responsive, is dependent on the kinase Akt and requires the Akt-dependent 14-3-3 binding protein which binds sequentially to two serine residues. The result of these interactions is regulation of cell motility. M…	protein_coding		Yes			1	Yes	No	Yes	No	Yes	No	Yes	No	yes	No	Yes	No
ENSG00000128872	TMOD2	15	This gene encodes a neuronal-specific member of the tropomodulin family of actin-regulatory proteins. The encoded protein caps the pointed end of actin filaments preventing both elongation and depolymerization. The capping activity of this protein is dependent on its association with tropomyosin. Alternatively spliced transcript variants encoding different isoforms have been described. [provided …	protein_coding	Yes	Yes			2	Yes	Yes	Yes	No	Yes	Yes	Yes	No	yes	No	Yes	No
ENSG00000130054	FAM155B	X	This gene encodes a product belonging to a family of proteins with unknown function. The presence of two transmembrane domains suggests that this protein is a multi-pass membrane protein. [provided by RefSeq, Sep 2011]	protein_coding		Yes			1	No	No	No	No	Yes	No	Yes	No	yes	No	Yes	No
ENSG00000130822	PNCK	X	PNCK is a member of the calcium/calmodulin-dependent protein kinase family of protein serine/threonine kinases (see CAMK1; MIM 604998) (Gardner et al., 2000 [PubMed 10673339]).[supplied by OMIM, Mar 2008]	protein_coding		Yes			1	Yes	No	Yes	No	No	No	No	No	yes	No	Yes	No
ENSG00000131018	SYNE1	6	This gene encodes a spectrin repeat containing protein expressed in skeletal and smooth muscle, and peripheral blood lymphocytes, that localizes to the nuclear membrane. Mutations in this gene have been associated with autosomal recessive spinocerebellar ataxia 8, also referred to as autosomal recessive cerebellar ataxia type 1 or recessive ataxia of Beauce. Alternatively spliced transcript varia…	protein_coding	Yes	Yes			2	Yes	Yes	Yes	No	Yes	Yes	Yes	No	yes	No	Yes	No
ENSG00000131269	ABCB7	X	The membrane-associated protein encoded by this gene is a member of the superfamily of ATP-binding cassette (ABC) transporters. ABC proteins transport various molecules across extra- and intra-cellular membranes. ABC genes are divided into seven distinct subfamilies (ABC1, MDR/TAP, MRP, ALD, OABP, GCN20, White). This protein is a member of the MDR/TAP subfamily. Members of the MDR/TAP subfamily a…	protein_coding				#	0	No	No	No	No	Yes	No	No	No	yes	No	Yes	No
ENSG00000131558	EXOC4	7	The protein encoded by this gene is a component of the exocyst complex, a multiple protein complex essential for targeting exocytic vesicles to specific docking sites on the plasma membrane. Though best characterized in yeast, the component proteins and functions of exocyst complex have been demonstrated to be highly conserved in higher eukaryotes. At least eight components of the exocyst complex…	protein_coding		Yes			1	Yes	No	Yes	No	Yes	No	Yes	No	yes	No	No	No
ENSG00000132031	MATN3	2	This gene encodes a member of von Willebrand factor A domain containing protein family. This family of proteins is thought to be involved in the formation of filamentous networks in the extracellular matrices of various tissues. This protein contains two von Willebrand factor A domains; it is present in the cartilage extracellular matrix and has a role in the development and homeostasis of cartil…	protein_coding	Yes			#	1	Yes	Yes	No	No	Yes	Yes	No	No	yes	No	Yes	No
ENSG00000132329	RAMP1	2	The protein encoded by this gene is a member of the RAMP family of single-transmembrane-domain proteins, called receptor (calcitonin) activity modifying proteins (RAMPs). RAMPs are type I transmembrane proteins with an extracellular N terminus and a cytoplasmic C terminus. RAMPs are required to transport calcitonin-receptor-like receptor (CRLR) to the plasma membrane. CRLR, a receptor with seven …	protein_coding		Yes			1	Yes	No	Yes	No	Yes	No	Yes	No	yes	No	Yes	No
ENSG00000132623	ANKEF1	20		protein_coding		Yes			1	Yes	No	Yes	No	Yes	No	Yes	No	yes	No	Yes	No
ENSG00000132874	SLC14A2	18	The protein encoded by this gene belongs to the urea transporter family. In mammalian cells, urea is the chief end product of nitrogen catabolism, and plays an important role in the urinary concentration mechanism. This protein is expressed in the inner medulla of the kidney, and mediates rapid transepithelial urea transport across the inner medullary collecting duct. Alternatively spliced transc…	protein_coding			Yes		1	Yes	No	No	Yes	Yes	No	No	Yes	yes	No	Yes	No
ENSG00000132938	MTUS2	13	0	protein_coding		Yes		*	1	Yes	No	Yes	No	Yes	No	Yes	No	yes	No	Yes	No
ENSG00000133019	CHRM3	1	The muscarinic cholinergic receptors belong to a larger family of G protein-coupled receptors. The functional diversity of these receptors is defined by the binding of acetylcholine and includes cellular responses such as adenylate cyclase inhibition, phosphoinositide degeneration, and potassium channel mediation. Muscarinic receptors influence many effects of acetylcholine in the central and per…	protein_coding		Yes			1	Yes	No	Yes	No	Yes	No	Yes	No	yes	No	Yes	No
ENSG00000133030	MPRIP	17		protein_coding		Yes			1	Yes	No	Yes	No	Yes	No	Yes	No	yes	No	Yes	No
ENSG00000133067	LGR6	1	This gene encodes a member of the leucine-rich repeat-containing subgroup of the G protein-coupled 7-transmembrane protein superfamily. The encoded protein is a glycoprotein hormone receptor with a large N-terminal extracellular domain that contains leucine-rich repeats important for the formation of a horseshoe-shaped interaction motif for ligand binding. Alternative splicing of this gene result…	protein_coding		Yes		*	1	Yes	No	Yes	No	Yes	No	Yes	No	yes	Yes	Yes	No
ENSG00000133401	PDZD2	5	Proteins containing PDZ domains have been shown frequently to bind the C-termini of transmembrane receptors or ion channels. They have also been shown to bind to other PDZ domain proteins and could possibly be involved in intracellular signalling. The protein encoded by this gene contains six PDZ domains and shares sequence similarity with pro-interleukin-16 (pro-IL-16). Like pro-IL-16, the encod…	protein_coding	Yes				1	Yes	Yes	No	No	Yes	Yes	No	No	yes	No	Yes	No
ENSG00000133835	HSD17B4	5	The protein encoded by this gene is a bifunctional enzyme that is involved in the peroxisomal beta-oxidation pathway for fatty acids. It also acts as a catalyst for the formation of 3-ketoacyl-CoA intermediates from both straight-chain and 2-methyl-branched-chain fatty acids. Defects in this gene that affect the peroxisomal fatty acid beta-oxidation activity are a cause of D-bifunctional protein …	protein_coding	Yes	Yes	Yes		3	Yes	Yes	Yes	Yes	Yes	Yes	Yes	Yes	yes	No	Yes	No
ENSG00000134242	PTPN22	1	This gene encodes of member of the non-receptor class 4 subfamily of the protein-tyrosine phosphatase family. The encoded protein is a lymphoid-specific intracellular phosphatase that associates with the molecular adapter protein CBL and may be involved in regulating CBL function in the T-cell receptor signaling pathway. Mutations in this gene may be associated with a range of autoimmune disorder…	protein_coding		Yes			1	Yes	No	Yes	No	Yes	No	Yes	No	yes	No	Yes	No
ENSG00000134262	AP4B1	1	This gene encodes a subunit of a heterotetrameric adapter-like complex 4 that is involved in targeting proteins from the trans-Golgi network to the endosomal-lysosomal system. Mutations in this gene are associated with cerebral palsy spastic quadriplegic type 5 (CPSQ5) disorder. Alternatively spliced transcript variants encoding different isoforms have been found for this gene. [provided by RefSe…	protein_coding		Yes			1	Yes	No	Yes	No	Yes	No	Yes	No	yes	No	Yes	No
ENSG00000134376	CRB1	1	This gene encodes a protein which is similar to the Drosophila crumbs protein and localizes to the inner segment of mammalian photoreceptors. In Drosophila crumbs localizes to the stalk of the fly photoreceptor and may be a component of the molecular scaffold that controls proper development of polarity in the eye. Mutations in this gene are associated with a severe form of retinitis pigmentosa, …	protein_coding		Yes			1	Yes	No	Yes	No	Yes	No	Yes	No	yes	No	Yes	No
ENSG00000134470	IL15RA	10	This gene encodes a cytokine receptor that specifically binds interleukin 15 (IL15) with high affinity. The receptors of IL15 and IL2 share two subunits, IL2R beta and IL2R gamma. This forms the basis of many overlapping biological activities of IL15 and IL2. The protein encoded by this gene is structurally related to IL2R alpha, an additional IL2-specific alpha subunit necessary for high affinit…	protein_coding	Yes				1	Yes	Yes	No	No	Yes	Yes	No	No	yes	No	No	No
ENSG00000134504	KCTD1	18		protein_coding	Yes				1	Yes	Yes	No	No	Yes	Yes	No	No	yes	No	Yes	No
ENSG00000134882	UBAC2	13		protein_coding	Yes				1	Yes	Yes	No	No	Yes	Yes	No	No	yes	No	No	No
ENSG00000135175	OCM2	7	This gene is similar to the oncomodulin gene, a high-affinity calcium ion-binding protein that belongs to the superfamily of calmodulin proteins, also known as the EF-hand proteins. [provided by RefSeq, Jul 2008]	protein_coding	Yes		Yes	#	2	Yes	Yes	No	Yes	Yes	Yes	No	Yes	yes	No	Yes	No
ENSG00000136144	RCBTB1	13	This gene encodes a protein with an N-terminal RCC1 domain and a C-terminal BTB (broad complex, tramtrack and bric-a-brac) domain. In rat, over-expression of this gene in vascular smooth muscle cells induced cellular hypertrophy. In rat, the C-terminus of RCBTB1 interacts with the angiotensin II receptor-1A. In humans, this gene maps to a region of chromosome 13q that is frequently deleted in B-c…	protein_coding	Yes		Yes	%	2	Yes	Yes	No	Yes	Yes	Yes	No	Yes	yes	No	Yes	No
ENSG00000136237	RAPGEF5	7	Members of the RAS (see HRAS; MIM 190020) subfamily of GTPases function in signal transduction as GTP/GDP-regulated switches that cycle between inactive GDP- and active GTP-bound states. Guanine nucleotide exchange factors (GEFs), such as RAPGEF5, serve as RAS activators by promoting acquisition of GTP to maintain the active GTP-bound state and are the key link between cell surface receptors and …	protein_coding	Yes				1	Yes	Yes	No	No	Yes	Yes	No	No	yes	No	Yes	No
ENSG00000136267	DGKB	7	Diacylglycerol kinases (DGKs) are regulators of the intracellular concentration of the second messenger diacylglycerol (DAG) and thus play a key role in cellular processes. Nine mammalian isotypes have been identified, which are encoded by separate genes. Mammalian DGK isozymes contain a conserved catalytic (kinase) domain and a cysteine-rich domain (CRD). The protein encoded by this gene is a di…	protein_coding			Yes		1	Yes	No	No	Yes	Yes	No	No	Yes	yes	Yes	Yes	No
ENSG00000136371	MTHFS	15	The protein encoded by this gene is an enzyme that catalyzes the conversion of 5-formyltetrahydrofolate to 5,10-methenyltetrahydrofolate, a precursor of reduced folates involved in 1-carbon metabolism. An increased activity of the encoded protein can result in an increased folate turnover rate and folate depletion. Three transcript variants encoding two different isoforms have been found for this…	protein_coding			Yes	#	1	Yes	No	No	Yes	Yes	No	No	Yes	yes	No	Yes	No
ENSG00000136379	ABHD17C	15		protein_coding		Yes			1	Yes	No	Yes	No	Yes	No	Yes	No	yes	No	Yes	No
ENSG00000137090	DMRT1	9	This gene is found in a cluster with two other members of the gene family, having in common a zinc finger-like DNA-binding motif (DM domain). The DM domain is an ancient, conserved component of the vertebrate sex-determining pathway that is also a key regulator of male development in flies and nematodes. This gene exhibits a gonad-specific and sexually dimorphic expression pattern. Defective test…	protein_coding	Yes				1	Yes	Yes	No	No	Yes	Yes	No	No	yes	No	Yes	No
ENSG00000137266	SLC22A23	6	SLC22A23 belongs to a large family of transmembrane proteins that function as uniporters, symporters, and antiporters to transport organic ions across cell membranes (Jacobsson et al., 2007 [PubMed 17714910]).[supplied by OMIM, Mar 2008]	protein_coding		Yes		*	1	Yes	No	Yes	No	Yes	No	Yes	No	yes	No	Yes	No
ENSG00000137474	MYO7A	11	This gene is a member of the myosin gene family. Myosins are mechanochemical proteins characterized by the presence of a motor domain, an actin-binding domain, a neck domain that interacts with other proteins, and a tail domain that serves as an anchor. This gene encodes an unconventional myosin with a very short tail. Defects in this gene are associated with the mouse shaker-1 phenotype and the …	protein_coding		Yes			1	Yes	No	Yes	No	Yes	No	Yes	No	yes	No	Yes	No
ENSG00000137571	SLCO5A1	8	This gene encodes a 12 transmembrane domain protein that is a member of the solute carrier organic anion transporter superfamily. Alternative splicing results in multiple transcript variants. [provided by RefSeq, Mar 2009]	protein_coding	Yes	Yes	Yes		3	Yes	Yes	Yes	Yes	Yes	Yes	Yes	Yes	yes	No	Yes	No
ENSG00000137766	UNC13C	15	0	protein_coding			Yes	#	1	Yes	No	No	Yes	Yes	No	No	Yes	yes	Yes	Yes	No
ENSG00000137872	SEMA6D	15	Semaphorins are a large family, including both secreted and membrane associated proteins, many of which have been implicated as inhibitors or chemorepellents in axon pathfinding, fasciculation and branching, and target selection. All semaphorins possess a semaphorin (Sema) domain and a PSI domain (found in plexins, semaphorins and integrins) in the N-terminal extracellular portion. Additional seq…	protein_coding			Yes	#	1	Yes	No	No	Yes	Yes	No	No	Yes	yes	No	Yes	No
ENSG00000137878	GCOM1	15	This locus represents naturally occurring readthrough transcription between the neighboring MYZAP (myocardial zonula adherens protein) and POLR2M (polymerase (RNA) II (DNA directed) polypeptide M) genes on chromosome 15. Alternative splicing results in multiple readthrough transcript variants. Readthrough variants may encode proteins that share sequence identity with the upstream gene product or …	protein_coding	Yes	Yes			2	Yes	Yes	Yes	No	Yes	Yes	Yes	No	yes	No	Yes	No
ENSG00000137968	SLC44A5	1		protein_coding	Yes				1	Yes	Yes	No	No	Yes	Yes	No	No	yes	No	Yes	No
ENSG00000138109	CYP2C9	10	This gene encodes a member of the cytochrome P450 superfamily of enzymes. The cytochrome P450 proteins are monooxygenases which catalyze many reactions involved in drug metabolism and synthesis of cholesterol, steroids and other lipids. This protein localizes to the endoplasmic reticulum and its expression is induced by rifampin. The enzyme is known to metabolize many xenobiotics, including pheny…	protein_coding	Yes				1	Yes	Yes	No	No	Yes	Yes	No	No	yes	No	Yes	No
ENSG00000138161	CUZD1	10		protein_coding		Yes			1	Yes	No	Yes	No	Yes	No	Yes	No	yes	No	No	No
ENSG00000138185	ENTPD1	10	The protein encoded by this gene is a plasma membrane protein that hydrolyzes extracellular ATP and ADP to AMP. Inhibition of this protein's activity may confer anticancer benefits. Several transcript variants encoding different isoforms have been found for this gene. [provided by RefSeq, Aug 2015]	protein_coding	Yes				1	Yes	Yes	No	No	Yes	Yes	No	No	yes	No	Yes	No
ENSG00000138448	ITGAV	2	The product of this gene belongs to the integrin alpha chain family. Integrins are heterodimeric integral membrane proteins composed of an alpha subunit and a beta subunit that function in cell surface adhesion and signaling. The encoded preproprotein is proteolytically processed to generate light and heavy chains that comprise the alpha V subunit. This subunit associates with beta 1, beta 3, bet…	protein_coding		Yes			1	Yes	No	Yes	No	Yes	No	Yes	No	yes	No	Yes	No
ENSG00000138738	PRDM5	4	The protein encoded by this gene is a transcription factor of the PR-domain protein family. It contains a PR-domain and multiple zinc finger motifs. Transcription factors of the PR-domain family are known to be involved in cell differentiation and tumorigenesis. [provided by RefSeq, Jul 2008]	protein_coding		Yes			1	Yes	No	Yes	No	Yes	No	Yes	No	yes	No	No	No
ENSG00000139219	COL2A1	12	This gene encodes the alpha-1 chain of type II collagen, a fibrillar collagen found in cartilage and the vitreous humor of the eye. Mutations in this gene are associated with achondrogenesis, chondrodysplasia, early onset familial osteoarthritis, SED congenita, Langer-Saldino achondrogenesis, Kniest dysplasia, Stickler syndrome type I, and spondyloepimetaphyseal dysplasia Strudwick type. In addit…	protein_coding		Yes			1	Yes	No	Yes	No	Yes	No	Yes	No	yes	No	Yes	No
ENSG00000139350	NEDD1	12	0	protein_coding				#	0	Yes	No	No	No	Yes	No	No	No	yes	No	No	No
ENSG00000140280	LYSMD2	15	0	protein_coding		Yes		*	1	Yes	No	Yes	No	Yes	No	Yes	No	yes	No	Yes	No
ENSG00000140526	ABHD2	15	This gene encodes a protein containing an alpha/beta hydrolase fold, which is a catalytic domain found in a very wide range of enzymes. The function of this protein has not been determined. Alternative splicing of this gene results in two transcript variants encoding the same protein. [provided by RefSeq, Jul 2008]	protein_coding		Yes			1	Yes	No	Yes	No	Yes	No	Yes	No	yes	No	Yes	No
ENSG00000140527	WDR93	15		protein_coding		Yes			1	Yes	No	Yes	No	Yes	No	Yes	No	yes	No	No	No
ENSG00000140563	MCTP2	15		protein_coding			Yes		1	Yes	No	No	Yes	Yes	No	No	Yes	yes	No	Yes	No
ENSG00000140650	PMM2	16	The protein encoded by this gene catalyzes the isomerization of mannose 6-phosphate to mannose 1-phosphate, which is a precursor to GDP-mannose necessary for the synthesis of dolichol-P-oligosaccharides. Mutations in this gene have been shown to cause defects in glycoprotein biosynthesis, which manifests as carbohydrate-deficient glycoprotein syndrome type I. [provided by RefSeq, Jul 2008]	protein_coding		Yes			1	Yes	No	Yes	No	Yes	No	Yes	No	yes	No	Yes	No
ENSG00000140718	FTO	16	This gene is a nuclear protein of the AlkB related non-haem iron and 2-oxoglutarate-dependent oxygenase superfamily but the exact physiological function of this gene is not known. Other non-heme iron enzymes function to reverse alkylated DNA and RNA damage by oxidative demethylation. Studies in mice and humans indicate a role in nervous and cardiovascular systems and a strong association with bod…	protein_coding	Yes				1	Yes	Yes	No	No	Yes	Yes	No	No	yes	No	No	No
ENSG00000140848	CPNE2	16	Calcium-dependent membrane-binding proteins may regulate molecular events at the interface of the cell membrane and cytoplasm. This gene is one of several genes that encode a calcium-dependent protein containing two N-terminal type II C2 domains and an integrin A domain-like sequence in the C-terminus. Sequence analysis identified multiple alternatively spliced transcript variants but their full-…	protein_coding			Yes	#	1	Yes	No	No	Yes	Yes	No	No	Yes	yes	No	Yes	No
ENSG00000140945	CDH13	16	This gene encodes a member of the cadherin superfamily. The encoded protein is localized to the surface of the cell membrane and is anchored by a GPI moiety, rather than by a transmembrane domain. The protein lacks the cytoplasmic domain characteristic of other cadherins, and so is not thought to be a cell-cell adhesion glycoprotein. This protein acts as a negative regulator of axon growth during…	protein_coding	Yes	Yes	Yes		3	Yes	Yes	Yes	Yes	Yes	Yes	Yes	Yes	yes	Yes	Yes	No
ENSG00000141431	ASXL3	18	0	protein_coding		Yes		*	1	Yes	No	Yes	No	Yes	No	Yes	No	yes	No	Yes	No
ENSG00000142166	IFNAR1	21	The protein encoded by this gene is a type I membrane protein that forms one of the two chains of a receptor for interferons alpha and beta. Binding and activation of the receptor stimulates Janus protein kinases, which in turn phosphorylate several proteins, including STAT1 and STAT2. The encoded protein also functions as an antiviral factor. [provided by RefSeq, Jul 2008]	protein_coding	Yes				1	Yes	Yes	No	No	Yes	Yes	No	No	yes	No	Yes	No
ENSG00000142227	EMP3	19	The protein encoded by this gene belongs to the PMP-22/EMP/MP20 family of proteins. The protein contains four transmembrane domains and two N-linked glycosylation sites. It is thought to be involved in cell proliferation, cell-cell interactions and function as a tumor suppressor. Alternative splicing results in multiple transcript variants. [provided by RefSeq, Sep 2015]	protein_coding		Yes			1	Yes	No	Yes	No	Yes	No	Yes	No	yes	No	Yes	No
ENSG00000142794	NBPF3	1	This gene is a member of the neuroblastoma breakpoint family (NBPF) which consists of dozens of recently duplicated genes primarily located in segmental duplications on human chromosome 1. This gene family has experienced its greatest expansion within the human lineage and has expanded, to a lesser extent, among primates in general. Members of this gene family are characterized by tandemly repeat…	protein_coding	Yes				1	Yes	Yes	No	No	Yes	Yes	No	No	yes	No	Yes	No
ENSG00000143167	GPA33	1	The glycoprotein encoded by this gene is a cell surface antigen that is expressed in greater than 95% of human colon cancers. The open reading frame encodes a 319-amino acid polypeptide having a putative secretory signal sequence and 3 potential glycosylation sites. The predicted mature protein has a 213-amino acid extracellular region, a single transmembrane domain, and a 62-amino acid intracell…	protein_coding	Yes	Yes		#	2	Yes	Yes	Yes	No	Yes	Yes	Yes	No	yes	No	Yes	No
ENSG00000143171	RXRG	1	This gene encodes a member of the retinoid X receptor (RXR) family of nuclear receptors which are involved in mediating the antiproliferative effects of retinoic acid (RA). This receptor forms dimers with the retinoic acid, thyroid hormone, and vitamin D receptors, increasing both DNA binding and transcriptional function on their respective response elements. This gene is expressed at significant…	protein_coding		Yes			1	Yes	No	Yes	No	Yes	No	Yes	No	yes	No	Yes	No
ENSG00000143190	POU2F1	1	The OCT1 transcription factor was among the first identified members of the POU transcription factor family (summarized by Sturm et al., 1993 [PubMed 8314572]). Members of this family contain the POU domain, a 160-amino acid region necessary for DNA binding to the octameric sequence ATGCAAAT.[supplied by OMIM, Jul 2010]	protein_coding			Yes	#	1	Yes	No	No	Yes	Yes	No	No	Yes	yes	No	Yes	No
ENSG00000143473	KCNH1	1	Voltage-gated potassium (Kv) channels represent the most complex class of voltage-gated ion channels from both functional and structural standpoints. Their diverse functions include regulating neurotransmitter release, heart rate, insulin secretion, neuronal excitability, epithelial electrolyte transport, smooth muscle contraction, and cell volume. This gene encodes a member of the potassium chan…	protein_coding	Yes				1	Yes	Yes	No	No	Yes	Yes	No	No	yes	No	Yes	No
ENSG00000143502	SUSD4	1		protein_coding	Yes				1	Yes	Yes	No	No	Yes	Yes	No	No	yes	No	Yes	No
ENSG00000143858	SYT2	1	This gene encodes a synaptic vesicle membrane protein. The encoded protein is thought to function as a calcium sensor in vesicular trafficking and exocytosis. Mutations in this gene are associated with myasthenic syndrome, presynaptic, congenital, with or without motor neuropathy. Alternative splicing results in multiple transcript variants. [provided by RefSeq, Oct 2014]	protein_coding		Yes			1	Yes	No	Yes	No	Yes	No	Yes	No	yes	No	Yes	No
ENSG00000143924	EML4	2	This gene is a member of the echinoderm microtubule associated protein-like family. The encoded WD-repeat protein may be involved in microtubule formation. Abnormal fusion of parts of this gene with portions of the anaplastic lymphoma receptor tyrosine kinase gene, which generates EML4-ALK fusion transcripts, is one of the primary mutations associated with non-small cell lung cancer. Alternative …	protein_coding	Yes		Yes		2	Yes	Yes	No	Yes	Yes	Yes	No	Yes	yes	No	Yes	No
ENSG00000144118	RALB	2	This gene encodes a GTP-binding protein that belongs to the small GTPase superfamily and Ras family of proteins. GTP-binding proteins mediate the transmembrane signaling initiated by the occupancy of certain cell surface receptors. [provided by RefSeq, Jul 2008]	protein_coding	Yes		Yes		2	Yes	Yes	No	Yes	Yes	Yes	No	Yes	yes	No	Yes	No
ENSG00000144331	ZNF385B	2		protein_coding	Yes				1	Yes	Yes	No	No	Yes	Yes	No	No	yes	No	Yes	No
ENSG00000144366	GULP1	2	The protein encoded by this gene is an adapter protein necessary for the engulfment of apoptotic cells by phagocytes. Several transcript variants, some protein coding and some thought not to be protein coding, have been found for this gene. [provided by RefSeq, Nov 2011]	protein_coding		Yes			1	Yes	No	Yes	No	Yes	No	Yes	No	yes	No	Yes	No
ENSG00000144451	SPAG16	2	Cilia and flagella are comprised of a microtubular backbone, the axoneme, which is organized by the basal body and surrounded by plasma membrane. SPAG16 encodes 2 major proteins that associate with the axoneme of sperm tail and the nucleus of postmeiotic germ cells, respectively (Zhang et al., 2007 [PubMed 17699735]).[supplied by OMIM, Jul 2008]	protein_coding	Yes				1	Yes	Yes	No	No	Yes	Yes	No	No	yes	No	Yes	No
ENSG00000144550	CPNE9	3		protein_coding	Yes		Yes		2	Yes	Yes	No	Yes	Yes	Yes	No	Yes	yes	No	Yes	No
ENSG00000144645	OSBPL10	3	This gene encodes a member of the oxysterol-binding protein (OSBP) family, a group of intracellular lipid receptors. Like most members, the encoded protein contains an N-terminal pleckstrin homology domain and a highly conserved C-terminal OSBP-like sterol-binding domain. Multiple transcript variants encoding different isoforms have been found for this gene. [provided by RefSeq, Mar 2010]	protein_coding		Yes			1	Yes	No	Yes	No	Yes	No	Yes	No	yes	No	Yes	No
ENSG00000144655	CSRNP1	3	This gene encodes a protein that localizes to the nucleus and expression of this gene is induced in response to elevated levels of axin. The Wnt signalling pathway, which is negatively regulated by axin, is important in axis formation in early development and impaired regulation of this signalling pathway is often involved in tumors. A decreased level of expression of this gene in tumors compared…	protein_coding	Yes	Yes		#	2	Yes	Yes	Yes	No	Yes	Yes	Yes	No	yes	No	Yes	No
ENSG00000144771	LRTM1	3		protein_coding	Yes	Yes	Yes		3	Yes	Yes	Yes	Yes	Yes	Yes	Yes	Yes	yes	No	Yes	No
ENSG00000144810	COL8A1	3	This gene encodes one of the two alpha chains of type VIII collagen. The gene product is a short chain collagen and a major component of the basement membrane of the corneal endothelium. The type VIII collagen fibril can be either a homo- or a heterotrimer. Alternatively spliced transcript variants encoding the same protein have been observed. [provided by RefSeq, Dec 2011]	protein_coding	Yes				1	Yes	Yes	No	No	Yes	Yes	No	No	yes	No	Yes	No
ENSG00000144824	PHLDB2	3		protein_coding	Yes				1	Yes	Yes	No	No	Yes	Yes	No	No	yes	No	Yes	No
ENSG00000145075	CCDC39	3	The protein encoded by this gene is involved in the motility of cilia and flagella. The encoded protein is essential for the assembly of dynein regulatory and inner dynein arm complexes, which regulate ciliary beat. Defects in this gene are a cause of primary ciliary dyskinesia type 14 (CILD14). [provided by RefSeq, Jul 2011]	protein_coding			Yes		1	Yes	No	No	Yes	Yes	No	No	Yes	yes	No	No	No
ENSG00000145216	FIP1L1	4	This gene encodes a subunit of the CPSF (cleavage and polyadenylation specificity factor) complex that polyadenylates the 3' end of mRNA precursors. This gene, the homolog of yeast Fip1 (factor interacting with PAP), binds to U-rich sequences of pre-mRNA and stimulates poly(A) polymerase activity. Its N-terminus contains a PAP-binding site and its C-terminus an RNA-binding domain. An interstitial…	protein_coding		Yes			1	Yes	No	Yes	No	Yes	No	Yes	No	yes	No	No	No
ENSG00000145416	MARCH1	4	MARCH1 is a member of the MARCH family of membrane-bound E3 ubiquitin ligases (EC 6.3.2.19). MARCH proteins add ubiquitin (see MIM 191339) to target lysines in substrate proteins, thereby signaling their vesicular transport between membrane compartments. MARCH1 downregulates the surface expression of major histocompatibility complex (MHC) class II molecules (see MIM 142880) and other glycoprotein…	protein_coding					0	Yes	No	No	No	Yes	No	No	No	yes	No	Yes	No
ENSG00000145675	PIK3R1	5	Phosphatidylinositol 3-kinase phosphorylates the inositol ring of phosphatidylinositol at the 3-prime position. The enzyme comprises a 110 kD catalytic subunit and a regulatory subunit of either 85, 55, or 50 kD. This gene encodes the 85 kD regulatory subunit. Phosphatidylinositol 3-kinase plays an important role in the metabolic actions of insulin, and a mutation in this gene has been associated…	protein_coding		Yes			1	Yes	No	Yes	No	Yes	No	Yes	No	yes	No	Yes	No
ENSG00000145723	GIN1	5	0	protein_coding	Yes			#	1	Yes	Yes	No	No	Yes	Yes	No	No	yes	No	No	No
ENSG00000145725	PPIP5K2	5	Inositol phosphates (IPs) and diphosphoinositol phosphates (PP-IPs), also known as inositol pyrophosphates, act as cell signaling molecules. HISPPD1 has both IP6 kinase (EC 2.7.4.21) and PP-IP5 (also called IP7) kinase (EC 2.7.4.24) activities that produce the high-energy pyrophosphates PP-IP5 and PP2-IP4 (also called IP8), respectively (Fridy et al., 2007 [PubMed 17690096]).[supplied by OMIM, Ma…	protein_coding	Yes			#	1	Yes	Yes	No	No	Yes	Yes	No	No	yes	No	Yes	No
ENSG00000145730	PAM	5	This gene encodes a multifunctional protein. It has two enzymatically active domains with catalytic activities - peptidylglycine alpha-hydroxylating monooxygenase (PHM) and peptidyl-alpha-hydroxyglycine alpha-amidating lyase (PAL). These catalytic domains work sequentially to catalyze neuroendocrine peptides to active alpha-amidated products. Multiple alternatively spliced transcript variants enc…	protein_coding	Yes			#	1	Yes	Yes	No	No	Yes	Yes	No	No	yes	No	Yes	No
ENSG00000145779	TNFAIP8	5		protein_coding	Yes			%	1	Yes	Yes	No	No	Yes	Yes	No	No	yes	No	Yes	No
ENSG00000145934	TENM2	5		protein_coding	Yes	Yes	Yes		3	Yes	Yes	Yes	Yes	Yes	Yes	Yes	Yes	yes	No	Yes	No
ENSG00000146592	CREB5	7	The product of this gene belongs to the CRE (cAMP response element)-binding protein family. Members of this family contain zinc-finger and bZIP DNA-binding domains. The encoded protein specifically binds to CRE as a homodimer or a heterodimer with c-Jun or CRE-BP1, and functions as a CRE-dependent trans-activator. Alternatively spliced transcript variants encoding different isoforms have been ide…	protein_coding	Yes	Yes	Yes		3	Yes	Yes	Yes	Yes	Yes	Yes	Yes	Yes	yes	No	Yes	No
ENSG00000146802	TMEM168	7	0	protein_coding	Yes		Yes	#	2	Yes	Yes	No	Yes	Yes	Yes	No	Yes	yes	No	No	No
ENSG00000147255	IGSF1	X	This gene encodes a member of the immunoglobulin-like domain-containing superfamily. Proteins in this superfamily contain varying numbers of immunoglobulin-like domains and are thought to participate in the regulation of interactions between cells. Multiple transcript variants encoding different isoforms have been found for this gene.[provided by RefSeq, Jan 2010]	protein_coding	Yes	Yes			2	Yes	Yes	Yes	No	Yes	Yes	Yes	No	yes	No	Yes	No
ENSG00000147316	MCPH1	8	This gene encodes a DNA damage response protein. The encoded protein may play a role in G2/M checkpoint arrest via maintenance of inhibitory phosphorylation of cyclin-dependent kinase 1. Mutations in this gene have been associated with primary autosomal recessive microcephaly 1 and premature chromosome condensation syndrome. Alternatively spliced transcript variants have been described. [provided…	protein_coding		Yes			1	Yes	No	Yes	No	Yes	No	Yes	No	yes	No	No	No
ENSG00000147601	TERF1	8	This gene encodes a telomere specific protein which is a component of the telomere nucleoprotein complex. This protein is present at telomeres throughout the cell cycle and functions as an inhibitor of telomerase, acting in cis to limit the elongation of individual chromosome ends. The protein structure contains a C-terminal Myb motif, a dimerization domain near its N-terminus and an acidic N-ter…	protein_coding	Yes		Yes		2	Yes	Yes	No	Yes	Yes	Yes	No	Yes	yes	No	Yes	No
ENSG00000147853	AK3	9	The protein encoded by this gene is a GTP:ATP phosphotransferase that is found in the mitochondrial matrix. Several transcript variants encoding a few different isoforms have been found for this gene. [provided by RefSeq, Dec 2010]	protein_coding		Yes			1	Yes	No	Yes	No	Yes	No	Yes	No	yes	No	Yes	No
ENSG00000148053	NTRK2	9	This gene encodes a member of the neurotrophic tyrosine receptor kinase (NTRK) family. This kinase is a membrane-bound receptor that, upon neurotrophin binding, phosphorylates itself and members of the MAPK pathway. Signalling through this kinase leads to cell differentiation. Mutations in this gene have been associated with obesity and mood disorders. Alternative splicing results in multiple tra…	protein_coding	Yes		Yes		2	Yes	Yes	No	Yes	Yes	Yes	No	Yes	yes	No	Yes	No
ENSG00000148219	ASTN2	9	This gene encodes a protein that is expressed in the brain and may function in neuronal migration, based on functional studies of the related astrotactin 1 gene in human and mouse. A deletion at this locus has been associated with schizophrenia. Multiple transcript variants encoding different proteins have been found for this locus. [provided by RefSeq, May 2010]	protein_coding	Yes				1	Yes	Yes	No	No	Yes	Yes	No	No	yes	No	Yes	No
ENSG00000148655	C10orf11	10	This gene encodes a leucine-rich repeat protein. The encoded protein is thought to play a role in melanocyte differentiation. Mutations in this gene have been associated with autosomal recessive oculocutaneous albinism 7 (OCA7). Alternatively spliced transcript variants have been identified. [provided by RefSeq, Mar 2015]	protein_coding	Yes				1	Yes	Yes	No	No	Yes	Yes	No	No	yes	No	No	No
ENSG00000148702	HABP2	10	The protein encoded by this gene is an extracellular serine protease that binds hyaluronic acid and is involved in cell adhesion. The encoded protein is synthesized as a single chain, but then undergoes an autoproteolytic event to form the functional heterodimer. Further autoproteolysis leads to smaller, inactive peptides. This protease is known to cleave urinary plasminogen activator, coagulatio…	protein_coding		Yes			1	Yes	No	Yes	No	Yes	No	Yes	No	yes	No	Yes	No
ENSG00000148734	NPFFR1	10		protein_coding		Yes			1	Yes	No	Yes	No	Yes	No	Yes	No	yes	No	Yes	No
ENSG00000149133	OR5F1	11	Olfactory receptors interact with odorant molecules in the nose, to initiate a neuronal response that triggers the perception of a smell. The olfactory receptor proteins are members of a large family of G-protein-coupled receptors (GPCR) arising from single coding-exon genes. Olfactory receptors share a 7-transmembrane domain structure with many neurotransmitter and hormone receptors and are resp…	protein_coding	Yes				1	Yes	Yes	No	No	Yes	Yes	No	No	yes	No	Yes	No
ENSG00000149256	TENM4	11		protein_coding	Yes				1	Yes	Yes	No	No	Yes	Yes	No	No	yes	No	Yes	No
ENSG00000149474	CSRP2BP	20	CSRP2 is a protein containing two LIM domains, which are double zinc finger motifs found in proteins of diverse function. CSRP2 and some related proteins are thought to act as protein adapters, bridging two or more proteins to form a larger protein complex. The protein encoded by this gene binds to one of the LIM domains of CSRP2 and contains an acetyltransferase domain. Although the encoded prot…	protein_coding	Yes				1	Yes	Yes	No	No	Yes	Yes	No	No	yes	No	No	No
ENSG00000149516	MS4A3	11	This gene encodes a member of the membrane-spanning 4A gene family. Members of this protein family are characterized by common structural features and similar intron/exon splice boundaries and display unique expression patterns among hematopoietic cells and nonlymphoid tissues. This family member likely plays a role in signal transduction and may function as a subunit associated with receptor com…	protein_coding	Yes		Yes		2	Yes	Yes	No	Yes	Yes	Yes	No	Yes	yes	No	Yes	No
ENSG00000150261	OR8K1	11	Olfactory receptors interact with odorant molecules in the nose, to initiate a neuronal response that triggers the perception of a smell. The olfactory receptor proteins are members of a large family of G-protein-coupled receptors (GPCR) arising from single coding-exon genes. Olfactory receptors share a 7-transmembrane domain structure with many neurotransmitter and hormone receptors and are resp…	protein_coding	Yes				1	Yes	Yes	No	No	Yes	Yes	No	No	yes	No	Yes	No
ENSG00000150275	PCDH15	10	This gene is a member of the cadherin superfamily. Family members encode integral membrane proteins that mediate calcium-dependent cell-cell adhesion. It plays an essential role in maintenance of normal retinal and cochlear function. Mutations in this gene result in hearing loss and Usher Syndrome Type IF (USH1F). Extensive alternative splicing resulting in multiple isoforms has been observed in …	protein_coding	Yes				1	No	No	No	No	Yes	Yes	No	No	yes	Yes	Yes	No
ENSG00000150316	CWC15	11		protein_coding			Yes		1	No	No	No	No	Yes	No	No	Yes	yes	No	No	No
ENSG00000150527	CTAGE5	14	The protein encoded by this gene is a tumor-associated antigen found in cutaneous T-cell lymphoma and several other cancers. Autoantibodies against the encoded protein have been found in some cancers. Several transcript variants encoding different isoforms have been found for this gene. [provided by RefSeq, Oct 2011]	protein_coding	Yes				1	Yes	Yes	No	No	Yes	Yes	No	No	yes	No	Yes	No
ENSG00000150672	DLG2	11	This gene encodes a member of the membrane-associated guanylate kinase (MAGUK) family. The encoded protein forms a heterodimer with a related family member that may interact at postsynaptic sites to form a multimeric scaffold for the clustering of receptors, ion channels, and associated signaling proteins. Multiple transcript variants encoding different isoforms have been found for this gene. Add…	protein_coding	Yes	Yes			2	Yes	Yes	Yes	No	Yes	Yes	Yes	No	yes	No	Yes	No
ENSG00000150712	MTMR12	5	Phosphatidylinositide 3-kinase-derived membrane-anchored phosphatidylinositides, such as phosphatidylinositol 3-phosphate (PtdIns(3)P), regulate diverse cellular processes. The protein encoded by this gene functions as an adaptor subunit in a complex with an active PtdIns(3)P 3-phosphatase. Alternatively spliced transcript variants encoding different isoforms have been found for this gene. [provi…	protein_coding		Yes		*	1	Yes	No	Yes	No	Yes	No	Yes	No	yes	No	Yes	No
ENSG00000150867	PIP4K2A	10		protein_coding	Yes	Yes		%	2	Yes	No	No	No	Yes	No	No	No	yes	No	Yes	No
ENSG00000151136	BTBD11	12		protein_coding	Yes				1	Yes	Yes	No	No	Yes	Yes	No	No	yes	No	Yes	No
ENSG00000151322	NPAS3	14	This gene encodes a member of the basic helix-loop-helix and PAS domain-containing family of transcription factors. The encoded protein is localized to the nucleus and may regulate genes involved in neurogenesis. Chromosomal abnormalities that affect the coding potential of this gene are associated with schizophrenia and mental retardation. Alternate splicing results in multiple transcript varian…	protein_coding	Yes		Yes		2	Yes	Yes	No	Yes	Yes	Yes	No	Yes	yes	No	Yes	No
ENSG00000151474	FRMD4A	10		protein_coding		Yes			1	Yes	No	Yes	No	Yes	No	Yes	No	yes	No	Yes	No
ENSG00000151623	NR3C2	4	This gene encodes the mineralocorticoid receptor, which mediates aldosterone actions on salt and water balance within restricted target cells. The protein functions as a ligand-dependent transcription factor that binds to mineralocorticoid response elements in order to transactivate target genes. Mutations in this gene cause autosomal dominant pseudohypoaldosteronism type I, a disorder characteri…	protein_coding	Yes		Yes		2	Yes	Yes	No	Yes	Yes	Yes	No	Yes	yes	No	Yes	No
ENSG00000151789	ZNF385D	3		protein_coding		Yes			1	Yes	No	Yes	No	Yes	No	Yes	No	yes	No	Yes	No
ENSG00000151883	PARP8	5		protein_coding	Yes		Yes		2	Yes	Yes	No	Yes	Yes	Yes	No	Yes	yes	No	Yes	No
ENSG00000151892	GFRA1	10	Glial cell line-derived neurotrophic factor (GDNF) and neurturin (NTN) are two structurally related, potent neurotrophic factors that play key roles in the control of neuron survival and differentiation. The protein encoded by this gene is a member of the GDNF receptor family. It is a glycosylphosphatidylinositol(GPI)-linked cell surface receptor for both GDNF and NTN, and mediates activation of …	protein_coding	Yes				1	Yes	Yes	No	No	Yes	Yes	No	No	yes	No	Yes	No
ENSG00000152217	SETBP1	18	This gene encodes a protein which contains a several motifs including a ski homology region and a SET-binding region in addition to three nuclear localization signals. The encoded protein has been shown to bind the SET nuclear oncogene which is involved in DNA replication. Mutations in this gene are associated with Schinzel-Giedion midface retraction syndrome. Multiple transcript variants encodin…	protein_coding	Yes		Yes		2	Yes	Yes	No	Yes	Yes	Yes	No	Yes	yes	No	Yes	No
ENSG00000152661	GJA1	6	This gene is a member of the connexin gene family. The encoded protein is a component of gap junctions, which are composed of arrays of intercellular channels that provide a route for the diffusion of low molecular weight materials from cell to cell. The encoded protein is the major protein of gap junctions in the heart that are thought to have a crucial role in the synchronized contraction of th…	protein_coding	Yes	Yes			2	Yes	Yes	Yes	No	Yes	Yes	Yes	No	yes	No	Yes	No
ENSG00000152763	WDR78	1		protein_coding	Yes				1	No	No	No	No	Yes	Yes	No	No	yes	No	Yes	No
ENSG00000152767	FARP1	13	This gene encodes a protein containing a FERM (4.2, exrin, radixin, moesin) domain, a Dbl homology domain, and two pleckstrin homology domains. These domains are found in guanine nucleotide exchange factors and proteins that link the cytoskeleton to the cell membrane. The encoded protein functions in neurons to promote dendritic growth. Alternative splicing results in multiple transcript variants…	protein_coding	Yes	Yes	Yes		3	Yes	Yes	Yes	Yes	Yes	Yes	Yes	Yes	yes	No	Yes	No
ENSG00000152818	UTRN	6	This gene shares both structural and functional similarities with the dystrophin gene. It contains an actin-binding N-terminus, a triple coiled-coil repeat central region, and a C-terminus that consists of protein-protein interaction motifs which interact with dystroglycan protein components. The protein encoded by this gene is located at the neuromuscular synapse and myotendinous junctions, wher…	protein_coding		Yes			1	Yes	No	Yes	No	Yes	No	Yes	No	yes	No	Yes	No
ENSG00000152894	PTPRK	6	The protein encoded by this gene is a member of the protein tyrosine phosphatase (PTP) family. PTPs are known to be signaling molecules that regulate a variety of cellular processes including cell growth, differentiation, mitotic cycle, and oncogenic transformation. This PTP possesses an extracellular region, a single transmembrane region, and two tandem catalytic domains, and thus represents a r…	protein_coding	Yes				1	Yes	Yes	No	No	Yes	Yes	No	No	yes	No	Yes	No
ENSG00000152936	LMNTD1	12		protein_coding	Yes		Yes		2	Yes	Yes	No	Yes	Yes	Yes	No	Yes	yes	No	No	No
ENSG00000153093	ACOXL	2		protein_coding	Yes		Yes		2	No	No	No	No	Yes	Yes	No	Yes	yes	No	Yes	No
ENSG00000153113	CAST	5	The protein encoded by this gene is an endogenous calpain (calcium-dependent cysteine protease) inhibitor. It consists of an N-terminal domain L and four repetitive calpain-inhibition domains (domains 1-4), and it is involved in the proteolysis of amyloid precursor protein. The calpain/calpastatin system is involved in numerous membrane fusion events, such as neural vesicle exocytosis and platele…	protein_coding	Yes				1	Yes	Yes	No	No	Yes	Yes	No	No	yes	No	No	No
ENSG00000153237	CCDC148	2		protein_coding	Yes	Yes			2	Yes	Yes	Yes	No	Yes	Yes	Yes	No	yes	No	No	No
ENSG00000153250	RBMS1	2	This gene encodes a member of a small family of proteins which bind single stranded DNA/RNA. These proteins are characterized by the presence of two sets of ribonucleoprotein consensus sequence (RNP-CS) that contain conserved motifs, RNP1 and RNP2, originally described in RNA binding proteins, and required for DNA binding. These proteins have been implicated in such diverse functions as DNA repli…	protein_coding			Yes	#	1	Yes	No	No	Yes	Yes	No	No	Yes	yes	No	Yes	No
ENSG00000153707	PTPRD	9	The protein encoded by this gene is a member of the protein tyrosine phosphatase (PTP) family. PTPs are known to be signaling molecules that regulate a variety of cellular processes including cell growth, differentiation, mitotic cycle, and oncogenic transformation. This PTP contains an extracellular region, a single transmembrane segment and two tandem intracytoplasmic catalytic domains, and thu…	protein_coding	Yes				1	Yes	Yes	No	No	Yes	Yes	No	No	yes	No	Yes	No
ENSG00000153823	PID1	2		protein_coding	Yes				1	Yes	Yes	No	No	Yes	Yes	No	No	yes	Yes	No	No
ENSG00000154080	CHST9	18	The protein encoded by this gene belongs to the sulfotransferase 2 family. It is localized to the golgi membrane, and catalyzes the transfer of sulfate to position 4 of non-reducing N-acetylgalactosamine (GalNAc) residues in both N-glycans and O-glycans. Sulfate groups on carbohydrates confer highly specific functions to glycoproteins, glycolipids, and proteoglycans, and are critical for cell-cel…	protein_coding		Yes			1	Yes	No	Yes	No	Yes	No	Yes	No	yes	No	Yes	No
ENSG00000154511	FAM69A	1	This gene encodes a member of the FAM69 family of cysteine-rich type II transmembrane proteins. These proteins localize to the endoplasmic reticulum but their specific functions are unknown. Alternatively spliced transcript variants encoding multiple isoforms have been observed for this gene. [provided by RefSeq, Nov 2011]	protein_coding	Yes	Yes			2	Yes	Yes	Yes	No	Yes	Yes	Yes	No	yes	No	Yes	No
ENSG00000154556	SORBS2	4	Arg and c-Abl represent the mammalian members of the Abelson family of non-receptor protein-tyrosine kinases. They interact with the Arg/Abl binding proteins via the SH3 domains present in the carboxy end of the latter group of proteins. This gene encodes the sorbin and SH3 domain containing 2 protein. It has three C-terminal SH3 domains and an N-terminal sorbin homology (SoHo) domain that intera…	protein_coding		Yes			1	Yes	No	Yes	No	Yes	No	Yes	No	yes	No	Yes	No
ENSG00000154639	CXADR	21	The protein encoded by this gene is a type I membrane receptor for group B coxsackieviruses and subgroup C adenoviruses. Several transcript variants encoding different isoforms have been found for this gene. Pseudogenes of this gene are found on chromosomes 15, 18, and 21. [provided by RefSeq, May 2011]	protein_coding			Yes	#	1	Yes	No	No	Yes	Yes	No	No	Yes	yes	No	Yes	No
ENSG00000155052	CNTNAP5	2	This gene product belongs to the neurexin family, members of which function in the vertebrate nervous system as cell adhesion molecules and receptors. This protein, like other neurexin proteins, contains epidermal growth factor repeats and laminin G domains. In addition, it includes an F5/8 type C domain, discoidin/neuropilin- and fibrinogen-like domains, and thrombospondin N-terminal-like domain…	protein_coding	Yes		Yes		2	Yes	Yes	No	Yes	Yes	Yes	No	Yes	yes	No	Yes	No
ENSG00000155093	PTPRN2	7	This gene encodes a protein with sequence similarity to receptor-like protein tyrosine phosphatases. However, tyrosine phosphatase activity has not been experimentally validated for this protein. Studies of the rat ortholog suggest that the encoded protein may instead function as a phosphatidylinositol phosphatase with the ability to dephosphorylate phosphatidylinositol 3-phosphate and phosphatid…	protein_coding		Yes			1	No	No	No	No	Yes	No	Yes	No	yes	Yes	Yes	No
ENSG00000155363	MOV10	1		protein_coding		Yes			1	Yes	No	Yes	No	No	No	No	No	yes	No	Yes	No
ENSG00000155366	RHOC	1	This gene encodes a member of the Rho family of small GTPases, which cycle between inactive GDP-bound and active GTP-bound states and function as molecular switches in signal transduction cascades. Rho proteins promote reorganization of the actin cytoskeleton and regulate cell shape, attachment, and motility. The protein encoded by this gene is prenylated at its C-terminus, and localizes to the c…	protein_coding		Yes			1	Yes	No	Yes	No	No	No	No	No	yes	No	Yes	No
ENSG00000155367	PPM1J	1	This gene encodes the serine/threonine protein phosphatase. The mouse homolog of this gene apparently belongs to the protein phosphatase 2C family of genes. The exact function of this gene is not yet known. [provided by RefSeq, Jul 2008]	protein_coding		Yes			1	Yes	No	Yes	No	Yes	No	Yes	No	yes	No	Yes	No
ENSG00000155719	OTOA	16	The protein encoded by this gene is specifically expressed in the inner ear, and is located at the interface between the apical surface of the inner ear sensory epithelia and their overlying acellular gels. It is prposed that this protein is involved in the attachment of the inner ear acellular gels to the apical surface of the underlying nonsensory cells. Mutations in this gene are associated wi…	protein_coding		Yes			1	Yes	No	Yes	No	Yes	No	Yes	No	yes	No	Yes	No
ENSG00000156113	KCNMA1	10	MaxiK channels are large conductance, voltage and calcium-sensitive potassium channels which are fundamental to the control of smooth muscle tone and neuronal excitability. MaxiK channels can be formed by 2 subunits: the pore-forming alpha subunit, which is the product of this gene, and the modulatory beta subunit. Intracellular calcium regulates the physical association between the alpha and bet…	protein_coding	Yes	Yes			2	No	No	No	No	Yes	Yes	Yes	No	yes	No	Yes	No
ENSG00000156170	NDUFAF6	8	This gene encodes a protein that localizes to mitochondria and contains a predicted phytoene synthase domain. The encoded protein plays an important role in the assembly of complex I (NADH-ubiquinone oxidoreductase) of the mitochondrial respiratory chain through regulation of subunit ND1 biogenesis. Mutations in this gene are associated with complex I enzymatic deficiency. [provided by RefSeq, No…	protein_coding		Yes			1	Yes	No	Yes	No	Yes	No	Yes	No	yes	Yes	No	No
ENSG00000156671	SAMD8	10		protein_coding	Yes				1	Yes	Yes	No	No	Yes	Yes	No	No	yes	No	Yes	No
ENSG00000156931	VPS8	3		protein_coding		Yes			1	Yes	No	Yes	No	Yes	No	Yes	No	yes	No	No	No
ENSG00000157106	SMG1	16	This gene encodes a protein involved in nonsense-mediated mRNA decay (NMD) as part of the mRNA surveillance complex. The protein has kinase activity and is thought to function in NMD by phosphorylating the regulator of nonsense transcripts 1 protein. Alternatively spliced transcript variants have been described, but their full-length nature has yet to be determined. [provided by RefSeq, Mar 2013]	protein_coding	Yes		Yes		2	Yes	Yes	No	Yes	Yes	Yes	No	Yes	yes	No	No	No
ENSG00000157227	MMP14	14	Proteins of the matrix metalloproteinase (MMP) family are involved in the breakdown of extracellular matrix in normal physiological processes, such as embryonic development, reproduction, and tissue remodeling, as well as in disease processes, such as arthritis and metastasis. Most MMP's are secreted as inactive proproteins which are activated when cleaved by extracellular proteinases. However, t…	protein_coding			Yes	#	1	Yes	No	No	Yes	Yes	No	No	Yes	yes	No	Yes	No
ENSG00000157625	TAB3	X	The product of this gene functions in the NF-kappaB signal transduction pathway. The encoded protein, and the similar and functionally redundant protein MAP3K7IP2/TAB2, forms a ternary complex with the protein kinase MAP3K7/TAK1 and either TRAF2 or TRAF6 in response to stimulation with the pro-inflammatory cytokines TNF or IL-1. Subsequent MAP3K7/TAK1 kinase activity triggers a signaling cascade …	protein_coding	Yes	Yes		#	2	Yes	Yes	Yes	No	Yes	Yes	Yes	No	yes	No	Yes	No
ENSG00000157827	FMNL2	2	This gene encodes a formin-related protein. Formin-related proteins have been implicated in morphogenesis, cytokinesis, and cell polarity. Alternatively spliced transcript variants encoding different isoforms have been described but their full-length nature has yet to be determined. [provided by RefSeq, Jul 2008]	protein_coding		Yes			1	Yes	No	Yes	No	Yes	No	Yes	No	yes	Yes	Yes	No
ENSG00000158125	XDH	2	Xanthine dehydrogenase belongs to the group of molybdenum-containing hydroxylases involved in the oxidative metabolism of purines. The encoded protein has been identified as a moonlighting protein based on its ability to perform mechanistically distinct functions. Xanthine dehydrogenase can be converted to xanthine oxidase by reversible sulfhydryl oxidation or by irreversible proteolytic modifica…	protein_coding	Yes				1	Yes	Yes	No	No	Yes	Yes	No	No	yes	No	Yes	No
ENSG00000158296	SLC13A3	20	Mammalian sodium-dicarboxylate cotransporters transport succinate and other Krebs cycle intermediates. They fall into 2 categories based on their substrate affinity: low affinity and high affinity. Both the low- and high-affinity transporters play an important role in the handling of citrate by the kidneys. The protein encoded by this gene represents the high-affinity form. Alternatively spliced …	protein_coding	Yes				1	Yes	Yes	No	No	Yes	Yes	No	No	yes	No	Yes	No
ENSG00000158321	AUTS2	7	This gene has been implicated in neurodevelopment and as a candidate gene for numerous neurological disorders, including autism spectrum disorders, intellectual disability, and developmental delay. Mutations in this gene have also been associated with non-neurological disorders, such as acute lymphoblastic leukemia, aging of the skin, early-onset androgenetic alopecia, and certain cancers. Altern…	protein_coding	Yes				1	Yes	Yes	No	No	Yes	Yes	No	No	yes	No	Yes	No
ENSG00000158445	KCNB1	20	Voltage-gated potassium (Kv) channels represent the most complex class of voltage-gated ion channels from both functional and structural standpoints. Their diverse functions include regulating neurotransmitter release, heart rate, insulin secretion, neuronal excitability, epithelial electrolyte transport, smooth muscle contraction, and cell volume. Four sequence-related potassium channel genes - …	protein_coding			Yes	#	1	Yes	No	No	Yes	Yes	No	No	Yes	yes	No	Yes	No
ENSG00000158528	PPP1R9A	7	This gene is imprinted, and located in a cluster of imprinted genes on chromosome 7q12. This gene is transcribed in both neuronal and multiple embryonic tissues, and it is maternally expressed mainly in embryonic skeletal muscle tissues and biallelically expressed in other embryonic tissues. The protein encoded by this gene includes a PDZ domain and a sterile alpha motif (SAM). It is a regulatory…	protein_coding		Yes			1	No	No	No	No	Yes	No	Yes	No	yes	No	Yes	No
ENSG00000159216	RUNX1	21	Core binding factor (CBF) is a heterodimeric transcription factor that binds to the core element of many enhancers and promoters. The protein encoded by this gene represents the alpha subunit of CBF and is thought to be involved in the development of normal hematopoiesis. Chromosomal translocations involving this gene are well-documented and have been associated with several types of leukemia. Th…	protein_coding			Yes		1	Yes	No	No	Yes	Yes	No	No	Yes	yes	No	Yes	No
ENSG00000159267	HLCS	21	This gene encodes an enzyme that catalyzes the binding of biotin to carboxylases and histones. The protein plays an important role in gluconeogenesis, fatty acid synthesis and branched chain amino acid catabolism. Defects in this gene are the cause of holocarboxylase synthetase deficiency. Multiple alternatively spliced variants, encoding the same protein, have been identified.[provided by RefSeq…	protein_coding		Yes			1	Yes	No	Yes	No	Yes	No	Yes	No	yes	No	No	No
ENSG00000159423	ALDH4A1	1	This protein belongs to the aldehyde dehydrogenase family of proteins. This enzyme is a mitochondrial matrix NAD-dependent dehydrogenase which catalyzes the second step of the proline degradation pathway, converting pyrroline-5-carboxylate to glutamate. Deficiency of this enzyme is associated with type II hyperprolinemia, an autosomal recessive disorder characterized by accumulation of delta-1-py…	protein_coding			Yes	#	1	Yes	No	No	Yes	Yes	No	No	Yes	yes	No	No	No
ENSG00000159658	EFCAB14	1		protein_coding	Yes		Yes		2	Yes	Yes	No	Yes	Yes	Yes	No	Yes	yes	No	No	No
ENSG00000160179	ABCG1	21	The protein encoded by this gene is a member of the superfamily of ATP-binding cassette (ABC) transporters. ABC proteins transport various molecules across extra- and intra-cellular membranes. ABC genes are divided into seven distinct subfamilies (ABC1, MDR/TAP, MRP, ALD, OABP, GCN20, White). This protein is a member of the White subfamily. It is involved in macrophage cholesterol and phospholipi…	protein_coding		Yes			1	Yes	No	Yes	No	Yes	No	Yes	No	yes	No	Yes	No
ENSG00000160180	TFF3	21	Members of the trefoil family are characterized by having at least one copy of the trefoil motif, a 40-amino acid domain that contains three conserved disulfides. They are stable secretory proteins expressed in gastrointestinal mucosa. Their functions are not defined, but they may protect the mucosa from insults, stabilize the mucus layer and affect healing of the epithelium. This gene is express…	protein_coding	Yes	Yes			2	Yes	Yes	Yes	No	Yes	Yes	Yes	No	yes	No	Yes	No
ENSG00000161265	U2AF1L4	19		protein_coding	Yes				1	Yes	Yes	No	No	Yes	Yes	No	No	yes	No	Yes	No
ENSG00000161277	THAP8	19	0	protein_coding		Yes		*	1	Yes	No	Yes	No	Yes	No	Yes	No	yes	No	Yes	No
ENSG00000161558	TMEM143	19		protein_coding		Yes			1	Yes	No	Yes	No	Yes	No	Yes	No	yes	No	No	No
ENSG00000162105	SHANK2	11	This gene encodes a protein that is a member of the Shank family of synaptic proteins that may function as molecular scaffolds in the postsynaptic density of excitatory synapses. Shank proteins contain multiple domains for protein-protein interaction, including ankyrin repeats, and an SH3 domain. This particular family member contains a PDZ domain, a consensus sequence for cortactin SH3 domain-bi…	protein_coding		Yes		*	1	Yes	No	Yes	No	Yes	No	Yes	No	yes	Yes	Yes	No
ENSG00000162676	GFI1	1	This gene encodes a nuclear zinc finger protein that functions as a transcriptional repressor. This protein plays a role in diverse developmental contexts, including hematopoiesis and oncogenesis. It functions as part of a complex along with other cofactors to control histone modifications that lead to silencing of the target gene promoters. Mutations in this gene cause autosomal dominant severe …	protein_coding	Yes	Yes			2	Yes	Yes	Yes	No	Yes	Yes	Yes	No	yes	No	Yes	No
ENSG00000162729	IGSF8	1	This gene encodes a member the EWI subfamily of the immunoglobulin protein superfamily. Members of this family contain a single transmembrane domain, an EWI (Glu-Trp-Ile)-motif and a variable number of immunoglobulin domains. This protein interacts with the tetraspanins CD81 and CD9 and may regulate their role in certain cellular functions including cell migration and viral infection. The encoded…	protein_coding		Yes			1	Yes	No	Yes	No	Yes	No	Yes	No	yes	No	Yes	No
ENSG00000162881	OXER1	2		protein_coding	Yes	Yes	Yes		3	Yes	Yes	Yes	Yes	Yes	Yes	Yes	Yes	yes	No	Yes	No
ENSG00000162882	HAAO	2	3-Hydroxyanthranilate 3,4-dioxygenase is a monomeric cytosolic protein belonging to the family of intramolecular dioxygenases containing nonheme ferrous iron. It is widely distributed in peripheral organs, such as liver and kidney, and is also present in low amounts in the central nervous system. HAAO catalyzes the synthesis of quinolinic acid (QUIN) from 3-hydroxyanthranilic acid. QUIN is an exc…	protein_coding	Yes	Yes			2	No	No	No	No	Yes	Yes	Yes	No	yes	No	No	No
ENSG00000163098	BIRC8	19	This gene protects against programmed cell death (apoptosis) mediated by BAX, so it regulates cell death in response to oxidative stress.	protein_coding	Yes		Yes		2	No	No	No	No	No	No	No	No	yes	No	Yes	Yes
ENSG00000163166	IWS1	2		protein_coding	Yes		Yes		2	Yes	Yes	No	Yes	Yes	Yes	No	Yes	yes	No	No	No
ENSG00000163218	PGLYRP4	1	Summary: This gene encodes a peptidoglycan recognition protein, which belongs to the N-acetylmuramoyl-L-alanine amidase 2 family. These proteins are part of the innate immune system and recognize peptidoglycan, a ubiquitous component of bacterial cell walls. This antimicrobial protein binds to murein peptidoglycans of Gram-positive bacteria. [provided by RefSeq, Oct 2014]	protein_coding			Yes		1	Yes	No	No	Yes	Yes	No	No	Yes	yes	No	Yes	No
ENSG00000163359	COL6A3	2	This gene encodes the alpha-3 chain, one of the three alpha chains of type VI collagen, a beaded filament collagen found in most connective tissues. The alpha-3 chain of type VI collagen is much larger than the alpha-1 and -2 chains. This difference in size is largely due to an increase in the number of subdomains, similar to von Willebrand Factor type A domains, that are found in the amino termi…	protein_coding	Yes				1	Yes	Yes	No	No	Yes	Yes	No	No	yes	No	Yes	No
ENSG00000163378	EOGT	3	This gene encodes an enzyme that acts in the lumen of the endoplasmic reticulum to catalyze the transfer of N-acetylglucosamine to serine or threonine residues of extracellular-targeted proteins. This enzyme modifies proteins containing eukaryotic growth factor (EGF)-like domains, including the Notch receptor, thereby regulating developmental signalling. Mutations in this gene have been observed …	protein_coding			Yes	#	1	Yes	No	No	Yes	Yes	No	No	Yes	yes	No	Yes	No
ENSG00000163617	KIAA1407	3	0	protein_coding			Yes	#	1	Yes	No	No	Yes	Yes	No	No	Yes	yes	No	No	No
ENSG00000163637	PRICKLE2	3	This gene encodes a homolog of Drosophila prickle. The exact function of this gene is not known, however, studies in mice suggest that it may be involved in seizure prevention. Mutations in this gene are associated with progressive myoclonic epilepsy type 5. [provided by RefSeq, Dec 2011]	protein_coding		Yes			1	Yes	No	Yes	No	Yes	No	Yes	No	yes	No	Yes	No
ENSG00000163719	MTMR14	3	This gene encodes a myotubularin-related protein. The encoded protein is a phosphoinositide phosphatase that specifically dephosphorylates phosphatidylinositol 3,5-biphosphate and phosphatidylinositol 3-phosphate. Mutations in this gene are correlated with autosomal dominant centronuclear myopathy. Alternate splicing results in multiple transcript variants. A pseudogene of this gene is found on c…	protein_coding	Yes		Yes		2	Yes	Yes	No	Yes	Yes	Yes	No	Yes	yes	No	No	No
ENSG00000163923	RPL39L	3	This gene encodes a protein sharing high sequence similarity with ribosomal protein L39. Although the name of this gene has been referred to as 'ribosomal protein L39' in the public databases, its official name is 'ribosomal protein L39-like'. It is not currently known whether the encoded protein is a functional ribosomal protein or whether it has evolved a function that is independent of the rib…	protein_coding	Yes		Yes		2	Yes	Yes	No	Yes	Yes	Yes	No	Yes	yes	No	Yes	No
ENSG00000164040	PGRMC2	4	0	protein_coding	Yes	Yes		#	2	Yes	Yes	Yes	No	Yes	Yes	Yes	No	yes	No	Yes	No
ENSG00000164054	SHISA5	3	This gene encodes a member of the shisa family. The encoded protein is localized to the endoplasmic reticulum, and together with p53 induces apoptosis in a caspase-dependent manner. Alternative splicing results in multiple transcript variants. [provided by RefSeq, Jan 2013]	protein_coding		Yes		*	1	Yes	No	Yes	No	Yes	No	Yes	No	yes	No	No	No
ENSG00000164334	FAM170A	5		protein_coding		Yes	Yes		2	Yes	No	Yes	Yes	Yes	No	Yes	Yes	yes	No	Yes	No
ENSG00000164483	SAMD3	6		protein_coding	Yes				1	Yes	Yes	No	No	Yes	Yes	No	No	yes	No	No	No
ENSG00000164494	PDSS2	6	The protein encoded by this gene is an enzyme that synthesizes the prenyl side-chain of coenzyme Q, or ubiquinone, one of the key elements in the respiratory chain. The gene product catalyzes the formation of all trans-polyprenyl pyrophosphates from isopentyl diphosphate in the assembly of polyisoprenoid side chains, the first step in coenzyme Q biosynthesis. Defects in this gene are a cause of c…	protein_coding	Yes				1	Yes	Yes	No	No	Yes	Yes	No	No	yes	No	Yes	No
ENSG00000164603	C7orf60	7		protein_coding			Yes	%	1	Yes	No	No	Yes	Yes	No	No	Yes	yes	No	No	No
ENSG00000164674	SYTL3	6	The protein encoded by this gene belongs to the family of synaptotagmin-like proteins (SLPs). SLPs are peripheral membrane proteins that interact with RAB27A protein, and play a role in vesicular trafficking. Unlike, SLPs 1 and 2, this protein binds phospholipids in the presence of calcium ions. Alternatively spliced transcript variants encoding different isoforms have been found for this gene. […	protein_coding		Yes			1	Yes	No	Yes	No	Yes	No	Yes	No	yes	No	Yes	No
ENSG00000164690	SHH	7	This gene encodes a protein that is instrumental in patterning the early embryo. It has been implicated as the key inductive signal in patterning of the ventral neural tube, the anterior-posterior limb axis, and the ventral somites. Of three human proteins showing sequence and functional similarity to the sonic hedgehog protein of Drosophila, this protein is the most similar. The protein is made …	protein_coding		Yes			1	No	No	No	No	Yes	No	Yes	No	yes	No	Yes	No
ENSG00000164764	SBSPON	8		protein_coding	Yes				1	Yes	Yes	No	No	Yes	Yes	No	No	yes	No	No	No
ENSG00000164828	SUN1	7	This gene is a member of the unc-84 homolog family and encodes a nuclear nuclear envelope protein with an Unc84 (SUN) domain. The protein is involved in nuclear anchorage and migration. Alternatively spliced transcript variants have been described. [provided by RefSeq, Jan 2010]	protein_coding			Yes	#	1	Yes	No	No	Yes	Yes	No	No	Yes	yes	No	Yes	No
ENSG00000164938	TP53INP1	8		protein_coding		Yes			1	Yes	No	Yes	No	Yes	No	Yes	No	yes	No	Yes	No
ENSG00000165309	ARMC3	10		protein_coding	Yes	Yes		%	2	Yes	No	No	No	Yes	No	No	No	yes	No	Yes	No
ENSG00000165591	FAAH2	X	fatty acid amide hydrolase 2 [Source:HGNC Symbol;Acc:26440]	protein_coding	Yes			%	1	Yes	Yes	No	No	Yes	Yes	No	No	yes	No	Yes	No
ENSG00000165959	CLMN	14		protein_coding		Yes			1	Yes	No	Yes	No	Yes	No	Yes	No	yes	No	Yes	No
ENSG00000165973	NELL1	11	This gene encodes a cytoplasmic protein that contains epidermal growth factor (EGF)-like repeats. The encoded heterotrimeric protein may be involved in cell growth regulation and differentiation. A similar protein in rodents is involved in craniosynostosis. Alternative splicing results in multiple transcript variants. [provided by RefSeq, Dec 2013]	protein_coding		Yes			1	Yes	No	Yes	No	Yes	No	Yes	No	yes	No	Yes	No
ENSG00000165995	CACNB2	10	This gene encodes a subunit of a voltage-dependent calcium channel protein that is a member of the voltage-gated calcium channel superfamily. The gene product was originally identified as an antigen target in Lambert-Eaton myasthenic syndrome, an autoimmune disorder. Mutations in this gene are associated with Brugada syndrome. Alternatively spliced variants encoding different isoforms have been d…	protein_coding	Yes				1	Yes	Yes	No	No	Yes	Yes	No	No	yes	No	Yes	No
ENSG00000166035	LIPC	15	LIPC encodes hepatic triglyceride lipase, which is expressed in liver. LIPC has the dual functions of triglyceride hydrolase and ligand/bridging factor for receptor-mediated lipoprotein uptake. [provided by RefSeq, Jul 2008]	protein_coding		Yes			1	Yes	No	Yes	No	Yes	No	Yes	No	yes	No	Yes	No
ENSG00000166268	MYRFL	12		protein_coding	Yes				1	Yes	Yes	No	No	Yes	Yes	No	No	yes	No	Yes	No
ENSG00000166501	PRKCB	16	Protein kinase C (PKC) is a family of serine- and threonine-specific protein kinases that can be activated by calcium and second messenger diacylglycerol. PKC family members phosphorylate a wide variety of protein targets and are known to be involved in diverse cellular signaling pathways. PKC family members also serve as major receptors for phorbol esters, a class of tumor promoters. Each member…	protein_coding	Yes				1	Yes	Yes	No	No	Yes	Yes	No	No	yes	No	Yes	No
ENSG00000166619	BLCAP	20	This gene encodes a protein that reduces cell growth by stimulating apoptosis. Alternative splicing and the use of alternative promoters result in multiple transcript variants encoding the same protein. This gene is imprinted in brain where different transcript variants are expressed from each parental allele. Transcript variants initiating from the upstream promoter are expressed preferentially …	protein_coding	Yes		Yes		2	Yes	Yes	No	Yes	Yes	Yes	No	Yes	yes	No	No	No
ENSG00000166897	ELFN2	22		protein_coding					0	Yes	No	No	No	Yes	No	No	No	yes	No	Yes	No
ENSG00000167306	MYO5B	18	The protein encoded by this gene, together with other proteins, may be involved in plasma membrane recycling. Mutations in this gene are associated with microvillous inclusion disease. [provided by RefSeq, Sep 2009]	protein_coding			Yes	#	1	Yes	No	No	Yes	Yes	No	No	Yes	yes	No	Yes	No
ENSG00000167595	PROSER3	19		protein_coding	Yes				1	Yes	Yes	No	No	Yes	Yes	No	No	yes	No	No	No
ENSG00000167645	YIF1B	19	0	protein_coding			Yes	#	1	Yes	No	No	Yes	Yes	No	No	Yes	yes	No	Yes	No
ENSG00000167693	NXN	17	This gene encodes a member of the thioredoxin superfamily, a group of small, multifunctional redox-active proteins. Members of this family are characterized by a conserved active motif called the thioredoxin fold that catalyzes disulfide bond formation and isomerization. The encoded protein acts a redox-dependent regulator of the Wnt signaling pathway and is involved in cell growth and differenti…	protein_coding		Yes			1	Yes	No	Yes	No	Yes	No	Yes	No	yes	No	Yes	No
ENSG00000167825	OR5I1	11	Olfactory receptors interact with odorant molecules in the nose, to initiate a neuronal response that triggers the perception of a smell. The olfactory receptor proteins are members of a large family of G-protein-coupled receptors (GPCR) arising from single coding-exon genes. Olfactory receptors share a 7-transmembrane domain structure with many neurotransmitter and hormone receptors and are resp…	protein_coding	Yes		Yes		2	Yes	Yes	No	Yes	Yes	Yes	No	Yes	yes	No	No	No
ENSG00000167994	RAB3IL1	11	This gene encodes a guanine nucleotide exchange factor for the ras-related protein Rab3A. The encoded protein binds Rab3a and the inositol hexakisphosphate kinase InsP6K1. Alternative splicing results in multiple transcript variants. A related pseudogene has been identified on chromosome 7. [provided by RefSeq, Nov 2012]	protein_coding		Yes			1	Yes	No	Yes	No	Yes	No	Yes	No	yes	No	Yes	No
ENSG00000168621	GDNF	5	This gene encodes a highly conserved neurotrophic factor. The recombinant form of this protein was shown to promote the survival and differentiation of dopaminergic neurons in culture, and was able to prevent apoptosis of motor neurons induced by axotomy. The encoded protein is processed to a mature secreted form that exists as a homodimer. The mature form of the protein is a ligand for the produ…	protein_coding	Yes	Yes			2	Yes	Yes	Yes	No	Yes	Yes	Yes	No	yes	No	Yes	No
ENSG00000168661	ZNF30	19	0	protein_coding		Yes		*	1	Yes	No	Yes	No	Yes	No	Yes	No	yes	No	Yes	No
ENSG00000168702	LRP1B	2	LRP1B belongs to the low density lipoprotein (LDL) receptor gene family. These receptors play a wide variety of roles in normal cell function and development due to their interactions with multiple ligands (Liu et al., 2001 [PubMed 11384978]).[supplied by OMIM, Mar 2008]	protein_coding		Yes			1	Yes	No	Yes	No	Yes	No	Yes	No	yes	No	Yes	No
ENSG00000168778	TCTN2	12	This gene encodes a type I membrane protein that belongs to the tectonic family. Studies in mice suggest that this protein may be involved in hedgehog signaling, and essential for ciliogenesis. Mutations in this gene are associated with Meckel syndrome type 8. Alternatively spliced transcript variants encoding different isoforms have been found for this gene. [provided by RefSeq, Oct 2011]	protein_coding	Yes		Yes	#	2	Yes	Yes	No	Yes	No	No	No	No	yes	No	No	No
ENSG00000168952	STXBP6	14	STXBP6 binds components of the SNARE complex (see MIM 603215) and may be involved in regulating SNARE complex formation (Scales et al., 2002 [PubMed 12145319]).[supplied by OMIM, Mar 2008]	protein_coding	Yes		Yes		2	Yes	Yes	No	Yes	Yes	Yes	No	Yes	yes	No	Yes	No
ENSG00000168959	GRM5	11	This gene encodes a member of the G-protein coupled receptor 3 protein family. The encoded protein is a metabatropic glutamate receptor, whose signaling activates a phosphatidylinositol-calcium second messenger system. This protein may be involved in the regulation of neural network activity and synaptic plasticity. Glutamatergic neurotransmission is involved in most aspects of normal brain funct…	protein_coding	Yes				1	Yes	Yes	No	No	Yes	Yes	No	No	yes	No	Yes	No
ENSG00000169075	RP3-509L4.3	6	-	processed_pseudogene			Yes	#	1	No	No	No	No	No	No	No	No		No	No	Yes
ENSG00000169218	RSPO1	1	This gene encodes a secreted activator protein with two cysteine-rich, furin-like domains and one thrombospondin type 1 domain. The encoded protein is a ligand for leucine-rich repeat-containing G-protein coupled receptors (LGR proteins) and positively regulates the Wnt signaling pathway. In mice, the protein induces the rapid onset of crypt cell proliferation and increases intestinal epithelial …	protein_coding		Yes			1	Yes	No	Yes	No	Yes	No	Yes	No	yes	No	Yes	No
ENSG00000169306	IL1RAPL1	X	The protein encoded by this gene is a member of the interleukin 1 receptor family and is similar to the interleukin 1 accessory proteins. It is most closely related to interleukin 1 receptor accessory protein-like 2 (IL1RAPL2). This gene and IL1RAPL2 are located at a region on chromosome X that is associated with X-linked non-syndromic mental retardation. Deletions and mutations in this gene were…	protein_coding			Yes	#	1	Yes	No	No	Yes	Yes	No	No	Yes	yes	No	Yes	No
ENSG00000169762	TAPT1	4	This gene encodes a highly conserved, putative transmembrane protein. A mutation in the mouse ortholog of this gene results in homeotic, posterior-to-anterior transformations of the axial skeleton which are similar to the phenotype of mouse homeobox C8 gene mutants. This gene is proposed to function downstream of homeobox C8 to transduce extracellular patterning information during axial skeleton …	protein_coding			Yes		1	Yes	No	No	Yes	Yes	No	No	Yes	yes	No	No	No
ENSG00000169857	AVEN	15		protein_coding		Yes			1	Yes	No	Yes	No	Yes	No	Yes	No	yes	No	No	No
ENSG00000169933	FRMPD4	X	This gene encodes a multi-domain (WW, PDZ, FERM) containing protein. Through its interaction with other proteins (such as PSD-95), it functions as a positive regulator of dendritic spine morphogenesis and density, and is required for the maintenance of excitatory synaptic transmission. [provided by RefSeq, Jan 2010]	protein_coding	Yes	Yes	Yes		3	Yes	Yes	Yes	Yes	Yes	Yes	Yes	Yes	yes	No	Yes	No
ENSG00000169994	MYO7B	2		protein_coding	Yes				1	Yes	Yes	No	No	Yes	Yes	No	No	yes	Yes	Yes	No
ENSG00000170540	ARL6IP1	16	This gene belongs to the ARL6ip family and encodes a transmembrane protein that is predominantly localized to intracytoplasmic membranes. It is highly expressed in early myeloid progenitor cells and thought to be involved in protein transport, membrane trafficking, or cell signaling during hematopoietic maturation. Mutations in this gene are associated with spastic paraplegia 61 (SPG61). Alternat…	protein_coding		Yes			1	Yes	No	Yes	No	Yes	No	Yes	No	yes	No	Yes	No
ENSG00000170745	KCNS3	2	Voltage-gated potassium channels form the largest and most diversified class of ion channels and are present in both excitable and nonexcitable cells. Their main functions are associated with the regulation of the resting membrane potential and the control of the shape and frequency of action potentials. The alpha subunits are of 2 types: those that are functional by themselves and those that are…	protein_coding		Yes			1	Yes	No	Yes	No	Yes	No	Yes	No	yes	Yes	Yes	No
ENSG00000170965	PLAC1	X		protein_coding	Yes				1	Yes	Yes	No	No	Yes	Yes	No	No	yes	No	Yes	No
ENSG00000171049	FPR2	19	0	protein_coding		Yes		*	1	Yes	No	Yes	No	Yes	No	Yes	No	yes	No	Yes	No
ENSG00000171051	FPR1	19	This gene encodes a G protein-coupled receptor of mammalian phagocytic cells that is a member of the G-protein coupled receptor 1 family. The protein mediates the response of phagocytic cells to invasion of the host by microorganisms and is important in host defense and inflammation.[provided by RefSeq, Jul 2010]	protein_coding		Yes		*	1	Yes	No	Yes	No	Yes	No	Yes	No	yes	No	Yes	No
ENSG00000171094	ALK	2	This gene encodes a receptor tyrosine kinase, which belongs to the insulin receptor superfamily. This protein comprises an extracellular domain, an hydrophobic stretch corresponding to a single pass transmembrane region, and an intracellular kinase domain. It plays an important role in the development of the brain and exerts its effects on specific neurons in the nervous system. This gene has bee…	protein_coding	Yes				1	Yes	Yes	No	No	Yes	Yes	No	No	yes	No	Yes	No
ENSG00000171126	KCNG3	2	Voltage-gated potassium (Kv) channels represent the most complex class of voltage-gated ion channels from both functional and structural standpoints. Their diverse functions include regulating neurotransmitter release, heart rate, insulin secretion, neuronal excitability, epithelial electrolyte transport, smooth muscle contraction, and cell volume. This gene encodes a member of the potassium chan…	protein_coding	Yes		Yes		2	Yes	Yes	No	Yes	Yes	Yes	No	Yes	yes	No	Yes	No
ENSG00000171132	PRKCE	2	Protein kinase C (PKC) is a family of serine- and threonine-specific protein kinases that can be activated by calcium and the second messenger diacylglycerol. PKC family members phosphorylate a wide variety of protein targets and are known to be involved in diverse cellular signaling pathways. PKC family members also serve as major receptors for phorbol esters, a class of tumor promoters. Each me…	protein_coding			Yes	#	1	Yes	No	No	Yes	Yes	No	No	Yes	yes	Yes	Yes	No
ENSG00000171243	SOSTDC1	7	This gene is a member of the sclerostin family and encodes an N-glycosylated, secreted protein with a C-terminal cystine knot-like domain. This protein functions as a bone morphogenetic protein (BMP) antagonist. Specifically, it directly associates with BMPs, prohibiting them from binding their receptors, thereby regulating BMP signaling during cellular proliferation, differentiation, and program…	protein_coding	Yes	Yes	Yes	%	3	Yes	Yes	Yes	Yes	Yes	Yes	Yes	Yes	yes	No	Yes	No
ENSG00000171435	KSR2	12		protein_coding	Yes				1	Yes	Yes	No	No	Yes	Yes	No	No	yes	No	Yes	No
ENSG00000171488	LRRC8C	1		protein_coding	Yes				1	Yes	Yes	No	No	Yes	Yes	No	No	yes	No	Yes	No
ENSG00000171735	CAMTA1	1		protein_coding			Yes		1	Yes	No	No	Yes	Yes	No	No	Yes	yes	No	Yes	No
ENSG00000171804	WDR87	19		protein_coding	Yes	Yes			2	Yes	Yes	Yes	No	Yes	Yes	Yes	No	yes	No	No	No
ENSG00000171817	ZNF540	19		protein_coding	Yes	Yes		%	2	Yes	Yes	Yes	No	Yes	Yes	Yes	No	yes	No	Yes	No
ENSG00000172159	FRMD3	9	The protein encoded by this gene is a single pass membrane protein primarily found in ovaries. A similar protein in erythrocytes helps determine the shape of red blood cells, but the function of the encoded protein has not been determined. There is some evidence that this is a tumor suppressor gene, and there is also evidence linking defects in this gene to susceptibility to diabetic nephropathy …	protein_coding	Yes				1	Yes	Yes	No	No	Yes	Yes	No	No	yes	No	Yes	No
ENSG00000172264	MACROD2	20		protein_coding	Yes	Yes			2	Yes	Yes	Yes	No	Yes	Yes	Yes	No	yes	No	Yes	No
ENSG00000172461	FUT9	6	The protein encoded by this gene belongs to the glycosyltransferase family. It is localized to the golgi, and catalyzes the last step in the biosynthesis of Lewis X (LeX) antigen, the addition of a fucose to precursor polysaccharides. This protein is one of the few fucosyltransferases that synthesizes the LeX oligosaccharide (CD15) expressed in the organ buds progressing in mesenchyma during embr…	protein_coding		Yes		*	1	Yes	No	Yes	No	Yes	No	Yes	No	yes	No	Yes	No
ENSG00000172487	OR8J1	11	Olfactory receptors interact with odorant molecules in the nose, to initiate a neuronal response that triggers the perception of a smell. The olfactory receptor proteins are members of a large family of G-protein-coupled receptors (GPCR) arising from single coding-exon genes. Olfactory receptors share a 7-transmembrane domain structure with many neurotransmitter and hormone receptors and are resp…	protein_coding	Yes				1	Yes	Yes	No	No	Yes	Yes	No	No	yes	No	Yes	No
ENSG00000172489	OR5T3	11	Olfactory receptors interact with odorant molecules in the nose, to initiate a neuronal response that triggers the perception of a smell. The olfactory receptor proteins are members of a large family of G-protein-coupled receptors (GPCR) arising from single coding-exon genes. Olfactory receptors share a 7-transmembrane domain structure with many neurotransmitter and hormone receptors and are resp…	protein_coding	Yes	Yes			2	No	No	No	No	No	No	No	No	yes	No	Yes	Yes
ENSG00000172578	KLHL6	3		protein_coding	Yes				1	Yes	Yes	No	No	Yes	Yes	No	No	yes	No	Yes	No
ENSG00000172673	THEMIS	6	This gene encodes a protein that plays a regulatory role in both positive and negative T-cell selection during late thymocyte development. The protein functions through T-cell antigen receptor signaling, and is necessary for proper lineage commitment and maturation of T-cells. Alternative splicing results in multiple transcript variants. [provided by RefSeq, Sep 2009]	protein_coding	Yes	Yes	Yes		3	Yes	Yes	Yes	Yes	Yes	Yes	Yes	Yes	yes	No	Yes	No
ENSG00000172900	FLJ42102	11		unitary_pseudogene	Yes	Yes			2	No	No	No	No	Yes	Yes	Yes	No		Yes	No	No
ENSG00000172901	LVRN	5		protein_coding	Yes				1	Yes	Yes	No	No	Yes	Yes	No	No	yes	No	Yes	No
ENSG00000173064	HECTD4	12	0	protein_coding	Yes			#	1	Yes	Yes	No	No	Yes	Yes	No	No	yes	No	No	No
ENSG00000173198	CYSLTR1	X	This gene encodes a member of the G-protein coupled receptor 1 family. The encoded protein is a receptor for cysteinyl leukotrienes, and is involved in mediating bronchoconstriction via activation of a phosphatidylinositol-calcium second messenger system. Activation of the encoded receptor results in contraction and proliferation of bronchial smooth muscle cells, eosinophil migration, and damage …	protein_coding				#	0	No	No	No	No	Yes	No	No	No	yes	No	Yes	No
ENSG00000173406	DAB1	1	The laminar organization of multiple neuronal types in the cerebral cortex is required for normal cognitive function. In mice, the disabled-1 gene plays a central role in brain development, directing the migration of cortical neurons past previously formed neurons to reach their proper layer. This gene is similar to disabled-1, and the protein encoded by this gene is thought to be a signal transd…	protein_coding	Yes	Yes	Yes	%	3	Yes	Yes	Yes	Yes	Yes	Yes	Yes	Yes	yes	No	Yes	No
ENSG00000173473	SMARCC1	3	The protein encoded by this gene is a member of the SWI/SNF family of proteins, whose members display helicase and ATPase activities and which are thought to regulate transcription of certain genes by altering the chromatin structure around those genes. The encoded protein is part of the large ATP-dependent chromatin remodeling complex SNF/SWI and contains a predicted leucine zipper motif typical…	protein_coding			Yes	#	1	Yes	No	No	Yes	Yes	No	No	Yes	yes	No	Yes	No
ENSG00000174482	LINGO2	9	0	protein_coding		Yes		*	1	Yes	No	Yes	No	Yes	No	Yes	No	yes	No	Yes	No
ENSG00000174672	BRSK2	11		protein_coding		Yes			1	No	No	No	No	Yes	No	Yes	No	yes	Yes	Yes	No
ENSG00000174942	OR5R1	11	Olfactory receptors interact with odorant molecules in the nose, to initiate a neuronal response that triggers the perception of a smell. The olfactory receptor proteins are members of a large family of G-protein-coupled receptors (GPCR) arising from single coding-exon genes. Olfactory receptors share a 7-transmembrane domain structure with many neurotransmitter and hormone receptors and are resp…	protein_coding	Yes				1	Yes	Yes	No	No	No	No	No	No	yes	No	No	No
ENSG00000175193	PARL	3	This gene encodes a mitochondrial integral membrane protein. Following proteolytic processing of this protein, a small peptide (P-beta) is formed and translocated to the nucleus. This gene may be involved in signal transduction via regulated intramembrane proteolysis of membrane-tethered precursor proteins. Variation in this gene has been associated with increased risk for type 2 diabetes. Altern…	protein_coding		Yes			1	Yes	No	Yes	No	Yes	No	Yes	No	yes	No	Yes	No
ENSG00000175600	SUGCT	7	This gene encodes a protein that is similar to members of the CaiB/baiF CoA-transferase protein family. Mutations in this gene are associated with glutaric aciduria type III. Alternate splicing results in multiple transcript variants. [provided by RefSeq, Jul 2010]	protein_coding	Yes	Yes	Yes	%	3	Yes	Yes	Yes	Yes	Yes	Yes	Yes	Yes	yes	No	Yes	No
ENSG00000175749	EIF3KP1	5	-	processed_pseudogene	Yes			#	1	No	No	No	No	Yes	Yes	No	No		No	No	No
ENSG00000175764	TTLL11	9	0	protein_coding			Yes	#	1	Yes	No	No	Yes	Yes	No	No	Yes	yes	No	Yes	No
ENSG00000176182	MYPOP	19		protein_coding		Yes			1	Yes	No	Yes	No	Yes	No	Yes	No	yes	No	No	No
ENSG00000176378	PFN1P10	1	-	processed_pseudogene	Yes				1	No	No	No	No	No	No	No	No		No	No	Yes
ENSG00000176463	SLCO3A1	15		protein_coding	Yes	Yes	Yes		3	Yes	Yes	Yes	Yes	Yes	Yes	Yes	Yes	yes	No	Yes	No
ENSG00000177338	LINC00469	17	-	lincRNA		Yes			1	No	No	No	No	Yes	No	Yes	No		No	No	No
ENSG00000177570	SAMD12	8		protein_coding			Yes		1	Yes	No	No	Yes	Yes	No	No	Yes	yes	Yes	Yes	No
ENSG00000178789	CD300LB	17	CD300LB is a nonclassical activating receptor of the immunoglobulin (Ig) superfamily expressed on myeloid cells (Martinez-Barriocanal and Sayos, 2006 [PubMed 16920917]).[supplied by OMIM, Mar 2008]	protein_coding		Yes			1	Yes	No	Yes	No	Yes	No	Yes	No	yes	No	Yes	No
ENSG00000178882	FAM101A	12		protein_coding	Yes	Yes			2	Yes	Yes	Yes	No	Yes	Yes	Yes	No	yes	No	Yes	No
ENSG00000179295	PTPN11	12	The protein encoded by this gene is a member of the protein tyrosine phosphatase (PTP) family. PTPs are known to be signaling molecules that regulate a variety of cellular processes including cell growth, differentiation, mitotic cycle, and oncogenic transformation. This PTP contains two tandem Src homology-2 domains, which function as phospho-tyrosine binding domains and mediate the interaction …	protein_coding	Yes			#	1	Yes	Yes	No	No	Yes	Yes	No	No	yes	No	Yes	No
ENSG00000179520	SLC17A8	12	This gene encodes a vesicular glutamate transporter. The encoded protein transports the neurotransmitter glutamate into synaptic vesicles before it is released into the synaptic cleft. Mutations in this gene are the cause of autosomal-dominant nonsyndromic type 25 deafness. Alternate splicing results in multiple transcript variants.[provided by RefSeq, May 2010]	protein_coding		Yes			1	Yes	No	Yes	No	Yes	No	Yes	No	yes	No	Yes	No
ENSG00000179776	CDH5	16	This gene encodes a classical cadherin of the cadherin superfamily. The encoded preproprotein is proteolytically processed to generate the mature glycoprotein. This calcium-dependent cell-cell adhesion molecule is comprised of five extracellular cadherin repeats, a transmembrane region and a highly conserved cytoplasmic tail. Functioning as a classical cadherin by imparting to cells the ability t…	protein_coding	Yes				1	Yes	Yes	No	No	Yes	Yes	No	No	yes	No	No	No
ENSG00000179915	NRXN1	2	Neurexins function in the vertebrate nervous system as cell adhesion molecules and receptors. Two neurexin genes are among the largest known in human (NRXN1 and NRXN3). By using alternate promoters, splice sites and exons, predictions of hundreds or even thousands of distinct mRNAs have been made. Most transcripts use the upstream promoter and encode alpha-neurexin isoforms; fewer transcripts are…	protein_coding			Yes		1	No	No	No	No	Yes	No	No	Yes	yes	No	Yes	No
ENSG00000180219	FAM71C	12	0	protein_coding			Yes	#	1	Yes	No	No	Yes	Yes	No	No	Yes	yes	No	Yes	No
ENSG00000180458	CTD-3064H18.4	19	-	antisense	Yes	Yes		%	2	No	No	No	No	Yes	Yes	Yes	No		No	No	No
ENSG00000180479	ZNF571	19		protein_coding	Yes	Yes		%	2	Yes	Yes	Yes	No	Yes	Yes	Yes	No	yes	No	Yes	No
ENSG00000180723	OR51A9P	11	-	unitary_pseudogene		Yes			1	No	No	No	No	Yes	No	Yes	No		No	No	No
ENSG00000180773	SLC36A4	11	SLC36A4 belongs to the SLC36 family of amino acid transporters based on sequence similarity with other family members (e.g., SLC36A1; MIM 606561). SLC36 proteins contain about 500 amino acids and have 9 to 11 transmembrane domains. Unlike other SLC36 family members, which are proton-coupled amino acid transporters, SLC36A4 is a high-affinity/low-capacity non-proton-coupled amino acid transporter …	protein_coding	Yes				1	Yes	Yes	No	No	Yes	Yes	No	No	yes	No	Yes	No
ENSG00000180785	OR51E1	11	Olfactory receptors interact with odorant molecules in the nose, to initiate a neuronal response that triggers the perception of a smell. The olfactory receptor proteins are members of a large family of G-protein-coupled receptors (GPCR) arising from single coding-exon genes. Olfactory receptors share a 7-transmembrane domain structure with many neurotransmitter and hormone receptors and are resp…	protein_coding	Yes				1	Yes	Yes	No	No	Yes	Yes	No	No	yes	No	Yes	No
ENSG00000180884	ZNF792	19	0	protein_coding		Yes		*	1	Yes	No	Yes	No	Yes	No	Yes	No	yes	No	Yes	No
ENSG00000180900	SCRIB	8	This gene encodes a protein that was identified as being similar to the Drosophila scribble protein. The mammalian protein is involved in tumor suppression pathways. As a scaffold protein involved in cell polarization processes, this protein binds to many other proteins. The encoded protein binds to papillomavirus E6 protein via its PDZ domain and the C-terminus of E6. Two alternatively spliced t…	protein_coding	Yes				1	Yes	Yes	No	No	Yes	Yes	No	No	yes	No	Yes	No
ENSG00000180953	ST20	15	0	protein_coding			Yes	#	1	Yes	No	No	Yes	Yes	No	No	Yes	yes	No	Yes	No
ENSG00000181214	OR8G2P	11	-	unprocessed_pseudogene	Yes	Yes			2	No	No	No	No	Yes	Yes	Yes	No		No	No	No
ENSG00000181215	C4orf50	4	-	protein_coding	Yes	Yes			2	Yes	Yes	Yes	No	Yes	Yes	Yes	No	yes	No	No	No
ENSG00000181234	TMEM132C	12	0	protein_coding	Yes	Yes		#	2	Yes	Yes	Yes	No	Yes	Yes	Yes	No	yes	Yes	Yes	No
ENSG00000181381	DDX60L	4		protein_coding	Yes	Yes	Yes		3	Yes	Yes	Yes	Yes	Yes	Yes	Yes	Yes	yes	No	Yes	No
ENSG00000181395	OR5AL1	11	-	pseudogene	Yes				1	No	No	No	No	Yes	Yes	No	No		No	No	No
ENSG00000181689	OR8K3	11	-	protein_coding	Yes	Yes			2	Yes	Yes	Yes	No	Yes	Yes	Yes	No	yes	No	No	No
ENSG00000181722	ZBTB20	3		protein_coding		Yes			1	Yes	No	Yes	No	Yes	No	Yes	No	yes	No	Yes	No
ENSG00000181785	OR5AS1	11	Olfactory receptors interact with odorant molecules in the nose, to initiate a neuronal response that triggers the perception of a smell. The olfactory receptor proteins are members of a large family of G-protein-coupled receptors (GPCR) arising from single coding-exon genes. Olfactory receptors share a 7-transmembrane domain structure with many neurotransmitter and hormone receptors and are resp…	protein_coding	Yes				1	Yes	Yes	No	No	Yes	Yes	No	No	yes	No	Yes	No
ENSG00000181800	CELF2-AS1	10		antisense		Yes			1	No	No	No	No	Yes	No	Yes	No		No	No	No
ENSG00000181837	OR5D17P	11	-	unprocessed_pseudogene	Yes				1	No	No	No	No	Yes	Yes	No	No		No	No	No
ENSG00000181867	FTMT	5		protein_coding	Yes				1	Yes	Yes	No	No	Yes	Yes	No	No	yes	No	Yes	No
ENSG00000182168	UNC5C	4	This gene product belongs to the UNC-5 family of netrin receptors. Netrins are secreted proteins that direct axon extension and cell migration during neural development. They are bifunctional proteins that act as attractants for some cell types and as repellents for others, and these opposite actions are thought to be mediated by two classes of receptors. The UNC-5 family of receptors mediate the…	protein_coding	Yes	Yes	Yes		3	Yes	Yes	Yes	Yes	Yes	Yes	Yes	Yes	yes	No	Yes	No
ENSG00000182389	CACNB4	2	This gene encodes a member of the beta subunit family of voltage-dependent calcium channel complex proteins. Calcium channels mediate the influx of calcium ions into the cell upon membrane polarization and consist of a complex of alpha-1, alpha-2/delta, beta, and gamma subunits in a 1:1:1:1 ratio. Various versions of each of these subunits exist, either expressed from similar genes or the result …	protein_coding	Yes				1	Yes	Yes	No	No	Yes	Yes	No	No	yes	No	Yes	No
ENSG00000182400	TRAPPC6B	14	TRAPPC6B is a component of TRAPP complexes, which are tethering complexes involved in vesicle transport (Kummel et al., 2005 [PubMed 16025134]).[supplied by OMIM, Mar 2008]	protein_coding	Yes				1	Yes	Yes	No	No	Yes	Yes	No	No	yes	No	Yes	No
ENSG00000182752	PAPPA	9	This gene encodes a secreted metalloproteinase which cleaves insulin-like growth factor binding proteins (IGFBPs). It is thought to be involved in local proliferative processes such as wound healing and bone remodeling. Low plasma level of this protein has been suggested as a biochemical marker for pregnancies with aneuploid fetuses. [provided by RefSeq, Jul 2008]	protein_coding	Yes				1	Yes	Yes	No	No	Yes	Yes	No	No	yes	No	Yes	No
ENSG00000182901	RGS7	1		protein_coding		Yes			1	Yes	No	Yes	No	Yes	No	Yes	No	yes	No	Yes	No
ENSG00000182965	NPM1P14	7	-	processed_pseudogene	Yes	Yes		#	2	No	No	No	No	No	No	No	No		No	No	Yes
ENSG00000183049	CAMK1D	10	This gene is a member of the calcium/calmodulin-dependent protein kinase 1 family, a subfamily of the serine/threonine kinases. The encoded protein is a component of the calcium-regulated calmodulin-dependent protein kinase cascade. It has been associated with multiple processes including regulation of granulocyte function, activation of CREB-dependent gene transcription, aldosterone synthesis, d…	protein_coding		Yes		*	1	Yes	No	Yes	No	Yes	No	Yes	No	yes	Yes	Yes	No
ENSG00000183117	CSMD1	8		protein_coding	Yes		Yes		2	Yes	Yes	No	Yes	Yes	Yes	No	Yes	yes	Yes	Yes	No
ENSG00000183145	RIPPLY3	21		protein_coding	Yes				1	Yes	Yes	No	No	Yes	Yes	No	No	yes	No	No	No
ENSG00000183230	CTNNA3	10	This gene encodes a protein that belongs to the vinculin/alpha-catenin family. The encoded protein plays a role in cell-cell adhesion in muscle cells. Mutations in this gene are associated with arrhythmogenic right ventricular dysplasia, familial 13. Alternative splicing results in multiple transcript variants. [provided by RefSeq, Mar 2014]	protein_coding	Yes	Yes	Yes		3	Yes	Yes	Yes	Yes	Yes	Yes	Yes	Yes	yes	No	Yes	No
ENSG00000183666	GUSBP1	5		transcribed_unprocessed_pseudogene	Yes	Yes			2	No	No	No	No	No	No	No	No		No	No	Yes
ENSG00000183960	KCNH8	3	Voltage-gated potassium (Kv) channels represent the most complex class of voltage-gated ion channels from both functional and structural standpoints. Their diverse functions include regulating neurotransmitter release, heart rate, insulin secretion, neuronal excitability, epithelial electrolyte transport, smooth muscle contraction, and cell volume. This gene encodes a member of the potassium chan…	protein_coding		Yes	Yes		2	Yes	No	Yes	Yes	Yes	No	Yes	Yes	yes	No	Yes	No
ENSG00000184113	CLDN5	22	This gene encodes a member of the claudin family. Claudins are integral membrane proteins and components of tight junction strands. Tight junction strands serve as a physical barrier to prevent solutes and water from passing freely through the paracellular space between epithelial or endothelial cell sheets. Mutations in this gene have been found in patients with velocardiofacial syndrome. Altern…	protein_coding		Yes			1	Yes	No	Yes	No	Yes	No	Yes	No	yes	No	Yes	No
ENSG00000184304	PRKD1	14	PRKD1 is a serine/threonine kinase that regulates a variety of cellular functions, including membrane receptor signaling, transport at the Golgi, protection from oxidative stress at the mitochondria, gene transcription, and regulation of cell shape, motility, and adhesion (summary by Eiseler et al., 2009 [PubMed 19329994]).[supplied by OMIM, Nov 2010]	protein_coding	Yes		Yes		2	Yes	Yes	No	Yes	Yes	Yes	No	Yes	yes	No	Yes	No
ENSG00000184588	PDE4B	1	This gene is a member of the type IV, cyclic AMP (cAMP)-specific, cyclic nucleotide phosphodiesterase (PDE) family. The encoded protein regulates the cellular concentrations of cyclic nucleotides and thereby play a role in signal transduction. Altered activity of this protein has been associated with schizophrenia and bipolar affective disorder. Alternative splicing and the use of alternative pro…	protein_coding		Yes			1	Yes	No	Yes	No	Yes	No	Yes	No	yes	No	Yes	No
ENSG00000184672	RALYL	8		protein_coding	Yes	Yes	Yes		3	Yes	Yes	Yes	Yes	Yes	Yes	Yes	Yes	yes	No	Yes	No
ENSG00000184741	OR5AQ1P	11	-	unprocessed_pseudogene	Yes				1	No	No	No	No	Yes	Yes	No	No		No	No	No
ENSG00000184898	RBM43	2		protein_coding	Yes				1	Yes	Yes	No	No	Yes	Yes	No	No	yes	No	No	No
ENSG00000185008	ROBO2	3	The protein encoded by this gene belongs to the ROBO family, part of the immunoglobulin superfamily of proteins that are highly conserved from fly to human. The encoded protein is a transmembrane receptor for the slit homolog 2 protein and functions in axon guidance and cell migration. Mutations in this gene are associated with vesicoureteral reflux, characterized by the backward flow of urine fr…	protein_coding		Yes		*	1	Yes	No	Yes	No	Yes	No	Yes	No	yes	Yes	Yes	No
ENSG00000185046	ANKS1B	12	This gene encodes a multi-domain protein that is predominantly expressed in brain and testis. This protein interacts with amyloid beta protein precursor (AbetaPP) and may have a role in normal brain development, and in the pathogenesis of Alzheimer's disease. Expression of this gene has been shown to be elevated in patients with pre-B cell acute lymphocytic leukemia associated with t(1;19) transl…	protein_coding			Yes	#	1	Yes	No	No	Yes	Yes	No	No	Yes	yes	No	Yes	No
ENSG00000185053	SGCZ	8	The zeta-sarcoglycan gene measures over 465 kb and localizes to 8p22. This protein is part of the sarcoglycan complex, a group of 6 proteins. The sarcoglycans are all N-glycosylated transmembrane proteins with a short intra-cellular domain, a single transmembrane region and a large extra-cellular domain containing a carboxyl-terminal cluster with several conserved cysteine residues. The sarcoglyc…	protein_coding	Yes	Yes		#	2	Yes	Yes	Yes	No	Yes	Yes	Yes	No	yes	No	Yes	No
ENSG00000185055	EFCAB10	7	-	protein_coding	Yes				1	Yes	Yes	No	No	Yes	Yes	No	No	yes	No	No	No
ENSG00000185087	FAM169B	15		protein_coding		Yes			1	Yes	No	Yes	No	Yes	No	Yes	No	yes	No	No	No
ENSG00000185247	MAGEA11	X	This gene is a member of the MAGEA gene family. The members of this family encode proteins with 50 to 80% sequence identity to each other. The promoters and first exons of the MAGEA genes show considerable variability, suggesting that the existence of this gene family enables the same function to be expressed under different transcriptional controls. The MAGEA genes are clustered at chromosomal l…	protein_coding			Yes		1	Yes	No	No	Yes	Yes	No	No	Yes	yes	No	Yes	No
ENSG00000185344	ATP6V0A2	12	The protein encoded by this gene is a subunit of the vacuolar ATPase (v-ATPase), an heteromultimeric enzyme that is present in intracellular vesicles and in the plasma membrane of specialized cells, and which is essential for the acidification of diverse cellular components. V-ATPase is comprised of a membrane peripheral V(1) domain for ATP hydrolysis, and an integral membrane V(0) domain for pro…	protein_coding	Yes		Yes	#	2	Yes	Yes	No	Yes	Yes	Yes	No	Yes	yes	No	Yes	No
ENSG00000185345	PARK2	6	The precise function of this gene is unknown; however, the encoded protein is a component of a multiprotein E3 ubiquitin ligase complex that mediates the targeting of substrate proteins for proteasomal degradation. Mutations in this gene are known to cause Parkinson disease and autosomal recessive juvenile Parkinson disease. Alternative splicing of this gene produces multiple transcript variants …	protein_coding		Yes			1	Yes	No	Yes	No	Yes	No	Yes	No	yes	No	No	No
ENSG00000185532	PRKG1	10	Mammals have three different isoforms of cyclic GMP-dependent protein kinase (Ialpha, Ibeta, and II). These PRKG isoforms act as key mediators of the nitric oxide/cGMP signaling pathway and are important components of many signal transduction processes in diverse cell types. This PRKG1 gene on human chromosome 10 encodes the soluble Ialpha and Ibeta isoforms of PRKG by alternative transcript spli…	protein_coding	Yes	Yes			2	Yes	Yes	Yes	No	Yes	Yes	Yes	No	yes	No	Yes	No
ENSG00000185565	LSAMP	3	The protein encoded by this gene is a neuronal surface glycoprotein found in cortical and subcortical regions of the limbic system. During development of the limbic system, this encoded protein is found on the surface of axonal membranes and growth cones, where it acts as a selective homophilic adhesion molecule, and guides the development of specific patterns of neuronal connections. [provided b…	protein_coding	Yes			#	1	Yes	Yes	No	No	Yes	Yes	No	No	yes	No	Yes	No
ENSG00000185736	ADARB2	10	This gene encodes a member of the double-stranded RNA adenosine deaminase family of RNA-editing enzymes and may play a regulatory role in RNA editing. [provided by RefSeq, Jul 2008]	protein_coding	Yes				1	Yes	Yes	No	No	Yes	Yes	No	No	yes	Yes	Yes	No
ENSG00000185739	SRL	16	0	protein_coding		Yes		*	1	Yes	No	Yes	No	Yes	No	Yes	No	yes	No	Yes	No
ENSG00000185774	KCNIP4	4	This gene encodes a member of the family of voltage-gated potassium (Kv) channel-interacting proteins (KCNIPs), which belong to the recoverin branch of the EF-hand superfamily. Members of the KCNIP family are small calcium binding proteins. They all have EF-hand-like domains, and differ from each other in the N-terminus. They are integral subunit components of native Kv4 channel complexes. They m…	protein_coding	Yes				1	Yes	Yes	No	No	Yes	Yes	No	No	yes	Yes	Yes	No
ENSG00000186280	KDM4D	11		protein_coding	Yes		Yes		2	Yes	Yes	No	Yes	Yes	Yes	No	Yes	yes	No	Yes	No
ENSG00000187068	C3orf70	3	0	protein_coding			Yes	#	1	Yes	No	No	Yes	Yes	No	No	Yes	yes	No	No	No
ENSG00000187122	SLIT1	10		protein_coding		Yes			1	No	No	No	No	Yes	No	Yes	No	yes	No	Yes	No
ENSG00000187258	NPSR1	7	This gene encodes a member of the vasopressin/oxytocin subfamily of G protein-coupled receptors. The encoded membrane protein acts as a receptor for neuropeptide S and affects a variety of cellular processes through its signaling. Increased expression of this gene in ciliated cells of the respiratory epithelium and in bronchial smooth muscle cells is associated with asthma. Polymorphisms in this …	protein_coding	Yes				1	Yes	Yes	No	No	Yes	Yes	No	No	yes	No	Yes	No
ENSG00000187323	DCC	18	This gene encodes a netrin 1 receptor. The transmembrane protein is a member of the immunoglobulin superfamily of cell adhesion molecules, and mediates axon guidance of neuronal growth cones towards sources of netrin 1 ligand. The cytoplasmic tail interacts with the tyrosine kinases Src and focal adhesion kinase (FAK, also known as PTK2) to mediate axon attraction. The protein partially localizes…	protein_coding			Yes		1	Yes	No	No	Yes	Yes	No	No	Yes	yes	No	Yes	No
ENSG00000187391	MAGI2	7	The protein encoded by this gene interacts with atrophin-1. Atrophin-1 contains a polyglutamine repeat, expansion of which is responsible for dentatorubral and pallidoluysian atrophy. This encoded protein is characterized by two WW domains, a guanylate kinase-like domain, and multiple PDZ domains. It has structural similarity to the membrane-associated guanylate kinase homologue (MAGUK) family. […	protein_coding			Yes		1	Yes	No	No	Yes	Yes	No	No	Yes	yes	No	Yes	No
ENSG00000187398	LUZP2	11	This gene encodes a leucine zipper protein. This protein is deleted in some patients with Wilms tumor-Aniridia-Genitourinary anomalies-mental Retardation (WAGR) syndrome. Alternate splicing results in multiple transcript variants. [provided by RefSeq, Oct 2011]	protein_coding	Yes	Yes	Yes		3	Yes	Yes	Yes	Yes	Yes	Yes	Yes	Yes	yes	No	No	No
ENSG00000187672	ERC2	3	This gene encodes a protein that belongs to the Rab3-interacting molecule (RIM)-binding protein family. Members of this protein family form part of the cytomatrix at the active zone (CAZ) complex and function as regulators of neurotransmitter release. Alternative splicing results in multiple transcript variants. [provided by RefSeq, Nov 2015]	protein_coding	Yes				1	Yes	Yes	No	No	Yes	Yes	No	No	yes	No	Yes	No
ENSG00000188107	EYS	6	The product of this gene contains multiple epidermal growth factor (EGF)-like and LamG domains. The protein is expressed in the photoreceptor layer of the retina, and the gene is mutated in autosomal recessive retinitis pigmentosa. Multiple transcript variants encoding different isoforms have been found for this gene. [provided by RefSeq, Dec 2008]	protein_coding	Yes				1	No	No	No	No	Yes	Yes	No	No	yes	No	No	No
ENSG00000188223	AC002398.9	19	-	protein_coding	Yes				1	Yes	Yes	No	No	Yes	Yes	No	No	yes	No	No	No
ENSG00000188227	ZNF793	19		protein_coding	Yes	Yes		%	2	Yes	Yes	Yes	No	Yes	Yes	Yes	No	yes	No	No	No
ENSG00000188312	CENPP	9	CENPP is a subunit of a CENPH (MIM 605607)-CENPI (MIM 300065)-associated centromeric complex that targets CENPA (MIM 117139) to centromeres and is required for proper kinetochore function and mitotic progression (Okada et al., 2006 [PubMed 16622420]).[supplied by OMIM, Mar 2008]	protein_coding	Yes				1	Yes	Yes	No	No	Yes	Yes	No	No	yes	No	No	No
ENSG00000188517	COL25A1	4	This gene encodes a brain-specific membrane associated collagen. A product of proteolytic processing of the encoded protein, CLAC (collagenous Alzheimer amyloid plaque component), binds to amyloid beta-peptides found in Alzheimer amyloid plaques but CLAC inhibits rather than facilitates amyloid fibril elongation (PMID: 16300410). A study of over-expression of this collagen in mice, however, found…	protein_coding			Yes		1	Yes	No	No	Yes	Yes	No	No	Yes	yes	No	No	No
ENSG00000188596	CFAP54	12		protein_coding	Yes		Yes		2	Yes	Yes	No	Yes	Yes	Yes	No	Yes	yes	No	No	No
ENSG00000188641	DPYD	1	The protein encoded by this gene is a pyrimidine catabolic enzyme and the initial and rate-limiting factor in the pathway of uracil and thymidine catabolism. Mutations in this gene result in dihydropyrimidine dehydrogenase deficiency, an error in pyrimidine metabolism associated with thymine-uraciluria and an increased risk of toxicity in cancer patients receiving 5-fluorouracil chemotherapy. Two…	protein_coding	Yes	Yes			2	Yes	Yes	Yes	No	Yes	Yes	Yes	No	yes	No	No	No
ENSG00000188693	CYP51A1-AS1	7	0	antisense		Yes		*	1	No	No	No	No	Yes	No	Yes	No		No	No	No
ENSG00000188716	DUPD1	10		protein_coding	Yes				1	Yes	Yes	No	No	Yes	Yes	No	No	yes	No	No	No
ENSG00000188732	FAM221A	7		protein_coding	Yes				1	Yes	Yes	No	No	Yes	Yes	No	No	yes	No	No	No
ENSG00000188803	SHISA6	17		protein_coding	Yes	Yes	Yes		3	Yes	Yes	Yes	Yes	Yes	Yes	Yes	Yes	yes	No	No	No
ENSG00000188906	LRRK2	12	This gene is a member of the leucine-rich repeat kinase family and encodes a protein with an ankryin repeat region, a leucine-rich repeat (LRR) domain, a kinase domain, a DFG-like motif, a RAS domain, a GTPase domain, a MLK-like domain, and a WD40 domain. The protein is present largely in the cytoplasm but also associates with the mitochondrial outer membrane. Mutations in this gene have been ass…	protein_coding	Yes				1	Yes	Yes	No	No	Yes	Yes	No	No	yes	No	No	No
ENSG00000189056	RELN	7	This gene encodes a large secreted extracellular matrix protein thought to control cell-cell interactions critical for cell positioning and neuronal migration during brain development. This protein may be involved in schizophrenia, autism, bipolar disorder, major depression and in migration defects associated with temporal lobe epilepsy. Mutations of this gene are associated with autosomal recess…	protein_coding		Yes			1	Yes	No	Yes	No	Yes	No	Yes	No	yes	No	No	No
ENSG00000189139	FSCB	14		protein_coding	Yes	Yes			2	Yes	Yes	Yes	No	Yes	Yes	Yes	No	yes	No	No	No
ENSG00000189144	ZNF573	19		protein_coding	Yes	Yes		%	2	No	No	No	No	Yes	Yes	Yes	No	yes	No	No	No
ENSG00000189164	ZNF527	19	0	protein_coding		Yes		*	1	Yes	No	Yes	No	Yes	No	Yes	No	yes	No	No	No
ENSG00000189221	MAOA	X	monoamine oxidase A [Source:HGNC Symbol;Acc:6833]	protein_coding		Yes		%	1	Yes	No	Yes	No	Yes	No	Yes	No	yes	No	No	No
ENSG00000189283	FHIT	3	This gene, a member of the histidine triad gene family, encodes a diadenosine 5',5'''-P1,P3-triphosphate hydrolase involved in purine metabolism. The gene encompasses the common fragile site FRA3B on chromosome 3, where carcinogen-induced damage can lead to translocations and aberrant transcripts of this gene. In fact, aberrant transcripts from this gene have been found in about half of all esoph…	protein_coding		Yes		*	1	Yes	No	Yes	No	Yes	No	Yes	No	yes	No	No	No
ENSG00000189348	FAM90A27P	19		transcribed_unprocessed_pseudogene	Yes		Yes		2	No	No	No	No	Yes	Yes	No	Yes		No	No	No
ENSG00000196090	PTPRT	20	The protein encoded by this gene is a member of the protein tyrosine phosphatase (PTP) family. PTPs are known to be signaling molecules that regulate a variety of cellular processes including cell growth, differentiation, mitotic cycle, and oncogenic transformation. This PTP possesses an extracellular region, a single transmembrane region, and two tandem intracellular catalytic domains, and thus …	protein_coding			Yes		1	Yes	No	No	Yes	Yes	No	No	Yes	yes	No	No	No
ENSG00000196131	VN1R2	19	0	protein_coding			Yes	#	1	Yes	No	No	Yes	No	No	No	No	yes	No	No	No
ENSG00000196151	WDSUB1	2		protein_coding	Yes	Yes			2	Yes	Yes	Yes	No	Yes	Yes	Yes	No	yes	No	No	No
ENSG00000196235	SUPT5H	19		protein_coding		Yes			1	Yes	No	Yes	No	Yes	No	Yes	No	yes	No	No	No
ENSG00000196305	IARS	9	Aminoacyl-tRNA synthetases catalyze the aminoacylation of tRNA by their cognate amino acid. Because of their central role in linking amino acids with nucleotide triplets contained in tRNAS, aminoacyl-tRNA synthetases are thought to be among the first proteins that appeared in evolution. Isoleucine-tRNA synthetase belongs to the class-I aminoacyl-tRNA synthetase family and has been identified as a…	protein_coding	Yes				1	Yes	Yes	No	No	Yes	Yes	No	No	yes	No	No	No
ENSG00000196357	ZNF565	19		protein_coding	Yes				1	Yes	Yes	No	No	Yes	Yes	No	No	yes	No	No	No
ENSG00000196381	ZNF781	19		protein_coding	Yes				1	No	No	No	No	Yes	Yes	No	No	yes	No	No	No
ENSG00000196482	ESRRG	1	This gene encodes a member of the estrogen receptor-related receptor (ESRR) family, which belongs to the nuclear hormone receptor superfamily. All members of the ESRR family share an almost identical DNA binding domain, which is composed of two C4-type zinc finger motifs. The ESRR members are orphan nuclear receptors; they bind to the estrogen response element and steroidogenic factor 1 response …	protein_coding	Yes	Yes			2	Yes	Yes	Yes	No	Yes	Yes	Yes	No	yes	No	No	No
ENSG00000196565	HBG2	11	The gamma globin genes (HBG1 and HBG2) are normally expressed in the fetal liver, spleen and bone marrow. Two gamma chains together with two alpha chains constitute fetal hemoglobin (HbF) which is normally replaced by adult hemoglobin (HbA) at birth. In some beta-thalassemias and related conditions, gamma chain production continues into adulthood. The two types of gamma chains differ at residue 1…	protein_coding	Yes				1	Yes	Yes	No	No	Yes	Yes	No	No	yes	No	No	No
ENSG00000196730	DAPK1	9	Death-associated protein kinase 1 is a positive mediator of gamma-interferon induced programmed cell death. DAPK1 encodes a structurally unique 160-kD calmodulin dependent serine-threonine kinase that carries 8 ankyrin repeats and 2 putative P-loop consensus sites. It is a tumor suppressor candidate. Alternative splicing results in multiple transcript variants. [provided by RefSeq, Dec 2013]	protein_coding	Yes				1	Yes	Yes	No	No	Yes	Yes	No	No	yes	No	No	No
ENSG00000196739	COL27A1	9	This gene encodes a member of the fibrillar collagen family, and plays a role during the calcification of cartilage and the transition of cartilage to bone. The encoded protein product is a preproprotein. It includes an N-terminal signal peptide, which is followed by an N-terminal propetide, mature peptide and a C-terminal propeptide. The N-terminal propeptide contains thrombospondin N-terminal-l…	protein_coding	Yes	Yes	Yes	%	3	Yes	Yes	Yes	Yes	Yes	Yes	Yes	Yes	yes	No	No	No
ENSG00000197085	NPSR1-AS1	7	This gene is located within a region that has been associated with asthma susceptibility. The locus is considered non-protein-coding based on lack of protein homology and a lack of experimental support for an encoded protein. Three alternatively spliced transcript variants have been identified for this gene. [provided by RefSeq, May 2010]	processed_transcript	Yes				1	No	No	No	No	Yes	Yes	No	No		No	No	No
ENSG00000197181	PIWIL2	8	PIWIL2 belongs to the Argonaute family of proteins, which function in development and maintenance of germline stem cells (Sasaki et al., 2003 [PubMed 12906857]).[supplied by OMIM, Mar 2008]	protein_coding	Yes				1	Yes	Yes	No	No	Yes	Yes	No	No	yes	No	No	No
ENSG00000197309	OR10D3	11	-	protein_coding	Yes	Yes			2	Yes	Yes	Yes	No	Yes	Yes	Yes	No	yes	No	No	No
ENSG00000197321	SVIL	10	This gene encodes a bipartite protein with distinct amino- and carboxy-terminal domains. The amino-terminus contains nuclear localization signals and the carboxy-terminus contains numerous consecutive sequences with extensive similarity to proteins in the gelsolin family of actin-binding proteins, which cap, nucleate, and/or sever actin filaments. The gene product is tightly associated with both …	protein_coding		Yes			1	Yes	No	Yes	No	Yes	No	Yes	No	yes	No	No	No
ENSG00000197428	OR51D1	11	Olfactory receptors interact with odorant molecules in the nose, to initiate a neuronal response that triggers the perception of a smell. The olfactory receptor proteins are members of a large family of G-protein-coupled receptors (GPCR) arising from single coding-exon genes. Olfactory receptors share a 7-transmembrane domain structure with many neurotransmitter and hormone receptors and are resp…	protein_coding	Yes				1	Yes	Yes	No	No	No	No	No	No	yes	No	No	No
ENSG00000197934	CYYR1-AS1	21	-	antisense			Yes	#	1	No	No	No	No	Yes	No	No	Yes		No	No	No
ENSG00000198000	NOL8	9	NOL8 binds Ras-related GTP-binding proteins (see MIM 608267) and plays a role in cell growth (Sekiguchi et al., 2004 [PubMed 14660641]).[supplied by OMIM, Mar 2008]	protein_coding	Yes				1	Yes	Yes	No	No	Yes	Yes	No	No	yes	No	No	No
ENSG00000198021	SPANXA1	X	Temporally regulated transcription and translation of several testis-specific genes is required to initiate the series of molecular and morphological changes in the male germ cell lineage necessary for the formation of mature spermatozoa. This gene is a member of the SPANX family of cancer/testis-associated genes, which are located in a cluster on chromosome X. The SPANX genes encode differential…	protein_coding	Yes				1	Yes	Yes	No	No	No	No	No	No	yes	No	No	No
ENSG00000198160	MIER1	1	This gene encodes a protein that was first identified in Xenopus laevis by its role in a mesoderm induction early response (MIER). The encoded protein functions as a transcriptional regulator. Alternatively spliced transcript variants encode multiple isoforms, some of which lack a C-terminal nuclear localization signal. [provided by RefSeq, May 2013]	protein_coding	Yes				1	Yes	Yes	No	No	Yes	Yes	No	No	yes	No	No	No
ENSG00000198171	DDRGK1	20		protein_coding	Yes				1	Yes	Yes	No	No	Yes	Yes	No	No	yes	No	No	No
ENSG00000198270	TMEM116	12	0	protein_coding	Yes			#	1	Yes	Yes	No	No	Yes	Yes	No	No	yes	No	No	No
ENSG00000198324	FAM109A	12	This gene encodes a protein that localizes to the endosome and interacts with the enzyme, inositol polyphosphate 5-phosphatase OCRL-1. Alternate splicing results in multiple transcript variants. [provided by RefSeq, May 2010]	protein_coding	Yes			#	1	Yes	Yes	No	No	Yes	Yes	No	No	yes	No	No	No
ENSG00000198673	FAM19A2	12	This gene is a member of the TAFA family which is composed of five highly homologous genes that encode small secreted proteins. These proteins contain conserved cysteine residues at fixed positions, and are distantly related to MIP-1alpha, a member of the CC-chemokine family. The TAFA proteins are predominantly expressed in specific regions of the brain, and are postulated to function as brain-sp…	protein_coding	Yes	Yes		#	2	Yes	Yes	Yes	No	Yes	Yes	Yes	No	yes	No	No	No
ENSG00000198739	LRRTM3	10		protein_coding	Yes	Yes	Yes		3	Yes	Yes	Yes	Yes	Yes	Yes	Yes	Yes	yes	No	No	No
ENSG00000198759	EGFL6	X	This gene encodes a member of the epidermal growth factor (EGF) repeat superfamily. Members of this superfamily are characterized by the presence of EGF-like repeats and are often involved in the regulation of cell cycle, proliferation, and developmental processes. The gene product contains a signal peptide, suggesting that it is secreted; an EGF repeat region consisting of 4 complete EGF-like re…	protein_coding		Yes			1	Yes	No	Yes	No	Yes	No	Yes	No	yes	No	No	No
ENSG00000198821	CD247	1	The protein encoded by this gene is T-cell receptor zeta, which together with T-cell receptor alpha/beta and gamma/delta heterodimers, and with CD3-gamma, -delta and -epsilon, forms the T-cell receptor-CD3 complex. The zeta chain plays an important role in coupling antigen recognition to several intracellular signal-transduction pathways. Low expression of the antigen results in impaired immune r…	protein_coding	Yes			%	1	Yes	Yes	No	No	Yes	Yes	No	No	yes	No	No	No
ENSG00000198929	NOS1AP	1	This gene encodes a cytosolic protein that binds to the signaling molecule, neuronal nitric oxide synthase (nNOS). This protein has a C-terminal PDZ-binding domain that mediates interactions with nNOS and an N-terminal phosphotyrosine binding (PTB) domain that binds to the small monomeric G protein, Dexras1. Studies of the related mouse and rat proteins have shown that this protein functions as a…	protein_coding	Yes				1	Yes	Yes	No	No	Yes	Yes	No	No	yes	No	No	No
ENSG00000198947	DMD	X	The dystrophin gene is the largest gene found in nature, measuring 2.4 Mb. The gene was identified through a positional cloning approach, targeted at the isolation of the gene responsible for Duchenne (DMD) and Becker (BMD) Muscular Dystrophies. DMD is a recessive, fatal, X-linked disorder occurring at a frequency of about 1 in 3,500 new-born males. BMD is a milder allelic form. In general, DMD p…	protein_coding		Yes			1	No	No	No	No	Yes	No	Yes	No	yes	No	No	No
ENSG00000199151	MIR337	14	-	miRNA	Yes		Yes	%	2	Yes	Yes	No	Yes	No	No	No	No		No	No	No
ENSG00000199458	RNU4-35P	6	-	snRNA	Yes				1	Yes	Yes	No	No	Yes	Yes	No	No		No	No	No
ENSG00000199731	RNU6-1079P	5	-	snRNA	Yes				1	Yes	Yes	No	No	No	No	No	No		No	No	No
ENSG00000200184	RNU1-20P	3	-	snRNA		Yes		*	1	Yes	No	Yes	No	No	No	No	No		No	No	No
ENSG00000200351	Y_RNA	5	-	misc_RNA	Yes	Yes			2	Yes	Yes	Yes	No	No	No	No	No		No	No	No
ENSG00000200732	RNU6-194P	6	-	snRNA	Yes	Yes	Yes	%	3	Yes	Yes	Yes	Yes	No	No	No	No		No	No	No
ENSG00000201066	RN7SKP280	7	-	misc_RNA	Yes	Yes			2	Yes	Yes	Yes	No	Yes	Yes	Yes	No		No	No	No
ENSG00000202429	RNU4-48P	2	-	snRNA	Yes		Yes		2	Yes	Yes	No	Yes	No	No	No	No		No	No	No
ENSG00000203266	RP11-560A15.3	20	-	lincRNA		Yes			1	No	No	No	No	No	No	No	No		No	No	Yes
ENSG00000203601	LINC00970	1		antisense	Yes				1	No	No	No	No	Yes	Yes	No	No		No	No	No
ENSG00000203963	C1orf141	1		protein_coding	Yes				1	Yes	Yes	No	No	Yes	Yes	No	No	yes	No	No	No
ENSG00000204334	ERICH2	2		protein_coding	Yes			%	1	Yes	Yes	No	No	Yes	Yes	No	No	yes	No	No	No
ENSG00000204335	SP5	2		protein_coding	Yes			%	1	Yes	Yes	No	No	Yes	Yes	No	No	yes	No	No	No
ENSG00000204581	AC096670.3	2		antisense RNA	Yes		Yes		2	No	No	No	No	Yes	Yes	No	Yes		Yes	No	No
ENSG00000204842	ATXN2	12	This gene belongs to a group of genes that is associated with microsatellite-expansion diseases, a class of neurological and neuromuscular disorders caused by expansion of short stretches of repetitive DNA. The protein encoded by this gene has two globular domains near the N-terminus, one of which contains a clathrin-mediated trans-Golgi signal and an endoplasmic reticulum exit signal. The protei…	protein_coding	Yes			#	1	Yes	Yes	No	No	Yes	Yes	No	No	yes	No	No	No
ENSG00000205155	PSENEN	19	Presenilins, which are components of the gamma-secretase protein complex, are required for intramembranous processing of some type I transmembrane proteins, such as the Notch proteins and the beta-amyloid precursor protein. Signaling by Notch receptors mediates a wide range of developmental cell fates. Processing of the beta-amyloid precursor protein generates neurotoxic amyloid beta peptides, th…	protein_coding	Yes				1	Yes	Yes	No	No	Yes	Yes	No	No	yes	No	No	No
ENSG00000205464	ATP6AP1L	5		protein_coding	Yes				1	Yes	Yes	No	No	Yes	Yes	No	No	yes	No	No	No
ENSG00000205628	LINC01446	7	0	lincRNA			Yes	#	1	No	No	No	No	Yes	No	No	Yes		No	No	No
ENSG00000205858	LRRC72	7	0	protein_coding			Yes	#	1	Yes	No	No	Yes	Yes	No	No	Yes	yes	No	No	No
ENSG00000206897	SNORA9	12	-	snoRNA	Yes		Yes	#	2	Yes	Yes	No	Yes	No	No	No	No		No	No	No
ENSG00000207171	SNORA51	4	-	snoRNA	Yes				1	Yes	Yes	No	No	No	No	No	No		No	No	No
ENSG00000207249	SNORA72	2	-	snoRNA	Yes				1	Yes	Yes	No	No	No	No	No	No		No	No	No
ENSG00000207291	RNU6-30P	X	0	snRNA		Yes		*	1	Yes	No	Yes	No	No	No	No	No		No	No	No
ENSG00000207321	RNU6-160P	1	-	snRNA			Yes		1	Yes	No	No	Yes	No	No	No	No		No	No	No
ENSG00000207330	RNU6-73P	13	-	snRNA		Yes			1	Yes	No	Yes	No	Yes	No	Yes	No		No	No	No
ENSG00000207569	MIR433	14	-	miRNA	Yes		Yes	%	2	Yes	Yes	No	Yes	No	No	No	No		No	No	No
ENSG00000207608	MIR127	14	-	miRNA	Yes		Yes	%	2	Yes	Yes	No	Yes	No	No	No	No		No	No	No
ENSG00000208001	MIR431	14	microRNAs (miRNAs) are short (20-24 nt) non-coding RNAs that are involved in post-transcriptional regulation of gene expression in multicellular organisms by affecting both the stability and translation of mRNAs. miRNAs are transcribed by RNA polymerase II as part of capped and polyadenylated primary transcripts (pri-miRNAs) that can be either protein-coding or non-coding. The primary transcript …	miRNA	Yes		Yes	%	2	Yes	Yes	No	Yes	No	No	No	No		No	No	No
ENSG00000212628	RNA5SP241	7	-	rRNA		Yes			1	Yes	No	Yes	No	Yes	No	Yes	No		No	No	No
ENSG00000213070	HMGB3P6	1	-	processed_pseudogene			Yes	#	1	No	No	No	No	No	No	No	No		No	No	Yes
ENSG00000213100	KRT18P68	X	-	processed_pseudogene	Yes	Yes		#	2	No	No	No	No	Yes	Yes	Yes	No		No	No	No
ENSG00000213115	AC104131.1	2	-	processed_pseudogene		Yes			1	No	No	No	No	Yes	No	Yes	No		No	No	No
ENSG00000213152	RPL7AP60	12	-	processed_pseudogene	Yes			#	1	No	No	No	No	No	No	No	No		No	No	Yes
ENSG00000213185	FAM24B	10		protein_coding		Yes			1	Yes	No	Yes	No	Yes	No	Yes	No	yes	No	No	No
ENSG00000213301	HMGB3P11	2	-	processed_pseudogene	Yes				1	No	No	No	No	No	No	No	No		No	No	Yes
ENSG00000213579	RP4-595K12.1	1	-	processed_pseudogene	Yes				1	No	No	No	No	Yes	Yes	No	No		No	No	No
ENSG00000213931	HBE1	11	The epsilon globin gene (HBE) is normally expressed in the embryonic yolk sac: two epsilon chains together with two zeta chains (an alpha-like globin) constitute the embryonic hemoglobin Hb Gower I; two epsilon chains together with two alpha chains form the embryonic Hb Gower II. Both of these embryonic hemoglobins are normally supplanted by fetal, and later, adult hemoglobin. The five beta-like …	protein_coding	Yes				1	Yes	Yes	No	No	Yes	Yes	No	No	yes	No	No	No
ENSG00000214198	TTC41P	12	-	unitary_pseudogene			Yes	#	1	No	No	No	No	Yes	No	No	Yes		No	No	No
ENSG00000214285	NPS	10		protein_coding		Yes	Yes		2	Yes	No	Yes	Yes	Yes	No	Yes	Yes	yes	No	No	No
ENSG00000214298	MRPS21P6	10	-	processed_pseudogene		Yes			1	No	No	No	No	Yes	No	Yes	No		No	No	No
ENSG00000214344	OR4F13P	15	Olfactory receptors interact with odorant molecules in the nose, to initiate a neuronal response that triggers the perception of a smell. The olfactory receptor proteins are members of a large family of G-protein-coupled receptors (GPCR) arising from single coding-exon genes. Olfactory receptors share a 7-transmembrane domain structure with many neurotransmitter and hormone receptors and are resp…	transcribed_unprocessed_pseudogene		Yes		*	1	No	No	No	No	Yes	No	Yes	No		No	No	No
ENSG00000214659	KRT8P26	11	-	processed_pseudogene	Yes	Yes			2	No	No	No	No	Yes	Yes	Yes	No		No	No	No
ENSG00000214733	RP11-429J17.8	8	-	antisense	Yes				1	No	No	No	No	Yes	Yes	No	No		No	No	No
ENSG00000214870	AC004540.5	7	-	lincRNA		Yes			1	No	No	No	No	Yes	No	Yes	No		No	No	No
ENSG00000215263	AC025750.7	2	-	processed_pseudogene			Yes		1	No	No	No	No	No	No	No	No		No	No	Yes
ENSG00000215264	RPL10AP3	8	-	processed_pseudogene	Yes				1	No	No	No	No	Yes	Yes	No	No		No	No	No
ENSG00000215267	AKR1C7P	10	-	transcribed_unprocessed_pseudogene	Yes				1	No	No	No	No	Yes	Yes	No	No		No	No	No
ENSG00000215483	LINC00598	13		lincRNA		Yes			1	No	No	No	No	Yes	No	Yes	No		No	No	No
ENSG00000215734	MRPL20P1	21	-	processed_pseudogene	Yes				1	No	No	No	No	No	No	No	No		No	No	Yes
ENSG00000215948	AC055873.1	15	-	miRNA		Yes			1	No	No	No	No	Yes	No	Yes	No		No	No	No
ENSG00000216015	AL354936.1	6	-	miRNA	Yes			%	1	Yes	Yes	No	No	No	No	No	No		No	No	No
ENSG00000216364	MRPL42P2	6	-	processed_pseudogene		Yes			1	No	No	No	No	Yes	No	Yes	No		No	No	No
ENSG00000216809	RP11-57K17.1	6		processed_pseudogene	Yes	Yes	Yes	%	3	No	No	No	No	No	No	No	No		No	No	Yes
ENSG00000218512	SPTLC1P2	6	-	processed_pseudogene	Yes				1	No	No	No	No	No	No	No	No		No	No	Yes
ENSG00000219545	UMAD1	7	-	antisense			Yes	#	1	No	No	No	No	Yes	No	No	Yes	yes	No	No	No
ENSG00000220997	AL161651.1	10	-	miRNA		Yes			1	No	No	No	No	No	No	No	No		No	No	Yes
ENSG00000221312	AL109922.1	6	-	miRNA	Yes				1	No	No	No	No	No	No	No	No		No	No	Yes
ENSG00000221386	AC002979.1	12	-	miRNA	Yes			#	1	No	No	No	No	No	No	No	No		No	No	Yes
ENSG00000221659	AC104441.1	3	-	miRNA	Yes		Yes		2	No	No	No	No	No	No	No	No		No	No	Yes
ENSG00000221866	PLXNA4	7		protein_coding	Yes	Yes			2	Yes	Yes	Yes	No	Yes	Yes	Yes	No	yes	No	No	No
ENSG00000221891	FAM218BP	4	-	processed_pseudogene			Yes	#	1	No	No	No	No	No	No	No	No		No	No	Yes
ENSG00000222033	LINC01124	2		lincRNA	Yes			%	1	No	No	No	No	Yes	Yes	No	No		No	No	No
ENSG00000222405	RNU4-65P	12	-	snRNA	Yes				1	Yes	Yes	No	No	No	No	No	No		No	No	No
ENSG00000222488	RNU6-285P	8	-	snRNA	Yes				1	Yes	Yes	No	No	No	No	No	No		No	No	No
ENSG00000222998	RN7SKP259	11	-	misc_RNA	Yes		Yes		2	Yes	Yes	No	Yes	Yes	Yes	No	Yes		No	No	No
ENSG00000223308	RN7SKP101	15	-	misc_RNA	Yes	Yes	Yes		3	Yes	Yes	Yes	Yes	No	No	No	No		No	No	No
ENSG00000223546	LINC00630	X		lincRNA	Yes				1	No	No	No	No	Yes	Yes	No	No		No	No	No
ENSG00000223669	RP11-93B14.4	20	-	antisense		Yes			1	No	No	No	No	No	No	No	No		No	No	Yes
ENSG00000223896	CCNJP2	1	-	processed_pseudogene	Yes	Yes			2	No	No	No	No	No	No	No	No		No	No	Yes
ENSG00000224186	C5orf66	5	-	antisense	Yes				1	No	No	No	No	Yes	Yes	No	No	yes	No	No	No
ENSG00000224493	RP11-87O11.1	1	-	processed_pseudogene	Yes				1	No	No	No	No	No	No	No	No		No	No	Yes
ENSG00000224514	LINC00620	3		antisense		Yes			1	No	No	No	No	No	No	No	No		Yes	No	Yes
ENSG00000224632	LL0XNC01-73E8.1	X	-	processed_pseudogene	Yes				1	No	No	No	No	No	No	No	No		No	No	Yes
ENSG00000224790	AP000704.5	21	-	lincRNA		Yes			1	No	No	No	No	No	No	No	No		No	No	Yes
ENSG00000225279	RP11-536C5.2	1	-	antisense		Yes			1	No	No	No	No	No	No	No	No		No	No	Yes
ENSG00000225299	RP11-344A5.1	10	-	antisense	Yes	Yes	Yes		3	No	No	No	No	No	No	No	No		No	No	Yes
ENSG00000225482	RP11-542E6.3	10	-	processed_pseudogene		Yes			1	No	No	No	No	No	No	No	No		No	No	Yes
ENSG00000225538	OR5BE1P	11	-	unprocessed_pseudogene	Yes				1	No	No	No	No	Yes	Yes	No	No		No	No	No
ENSG00000225872	LINC01529	19		lincRNA	Yes			%	1	No	No	No	No	No	No	No	No		No	No	Yes
ENSG00000226051	ZNF503-AS1	10		lincRNA	Yes				1	No	No	No	No	No	No	No	No		No	No	Yes
ENSG00000226167	AP4B1-AS1	1		antisense		Yes			1	No	No	No	No	Yes	No	Yes	No		No	No	No
ENSG00000226229	RPLP0P1	20	-	processed_pseudogene	Yes				1	No	No	No	No	No	No	No	No		No	No	Yes
ENSG00000226320	AC018359.1	3	-	lincRNA		Yes			1	No	No	No	No	Yes	No	Yes	No		No	No	No
ENSG00000226476	RP11-776H12.1	1	-	lincRNA	Yes		Yes	%	2	No	No	No	No	Yes	Yes	No	Yes		No	No	No
ENSG00000226501	USF1P1	21	-	processed_pseudogene	Yes				1	No	No	No	No	No	No	No	No		No	No	Yes
ENSG00000226510	UPK1A-AS1	19	0	antisense		Yes		#	1	No	No	No	No	No	No	No	No		No	No	Yes
ENSG00000226523	AC074375.1	2	-	processed_pseudogene	Yes	Yes			2	No	No	No	No	No	No	No	No		No	No	Yes
ENSG00000226562	CYP4F26P	9	-	lincRNA			Yes		1	No	No	No	No	No	No	No	No		No	No	Yes
ENSG00000226688	ENTPD1-AS1	10		antisense	Yes				1	No	No	No	No	Yes	Yes	No	No		No	No	No
ENSG00000226814	RP3-419C19.2	1	-	processed_pseudogene		Yes		*	1	No	No	No	No	No	No	No	No		No	No	Yes
ENSG00000226862	RP11-569A11.1	1	-	antisense		Yes			1	No	No	No	No	No	No	No	No		No	No	Yes
ENSG00000226990	RP11-543F8.2	10	-	lincRNA	Yes				1	No	No	No	No	Yes	Yes	No	No		No	No	No
ENSG00000227028	SLC8A1-AS1	2		antisense	Yes	Yes			2	No	No	No	No	Yes	Yes	Yes	No		No	No	No
ENSG00000227110	LMCD1-AS1	3		antisense		Yes	Yes	%	2	No	No	No	No	Yes	No	Yes	Yes		Yes	No	No
ENSG00000227188	MGAT3-AS1	22		antisense	Yes				1	No	No	No	No	No	No	No	No		No	No	Yes
ENSG00000227210	AC079145.4	2	-	antisense	Yes			#	1	No	No	No	No	No	No	No	No		No	No	Yes
ENSG00000227227	AC017101.10	2	-	antisense		Yes			1	No	No	No	No	No	No	No	No		No	No	Yes
ENSG00000227242	NBPF13P	1	-	unprocessed_pseudogene	Yes	Yes			2	No	No	No	No	No	No	No	No		No	No	Yes
ENSG00000227564	LINC00376	13		lincRNA	Yes				1	No	No	No	No	Yes	Yes	No	No		No	No	No
ENSG00000227883	ATP6V0E1P4	1	-	processed_pseudogene	Yes				1	No	No	No	No	No	No	No	No		No	No	Yes
ENSG00000227907	RP11-102C16.3	1	-	antisense	Yes	Yes		#	2	No	No	No	No	No	No	No	No		No	No	Yes
ENSG00000227945	RP11-103C16.2	6	-	antisense	Yes				1	No	No	No	No	Yes	Yes	No	No		No	No	No
ENSG00000228035	RP4-663N10.1	1	-	antisense	Yes				1	No	No	No	No	No	No	No	No		No	No	Yes
ENSG00000228237	EFCAB14-AS1	1		antisense	Yes		Yes		2	No	No	No	No	No	No	No	No		No	No	Yes
ENSG00000228480	AC130464.1	16	-	unprocessed_pseudogene		Yes		*	1	No	No	No	No	No	No	No	No		No	No	Yes
ENSG00000228563	AL133247.2	2	-	antisense	Yes				1	No	No	No	No	No	No	No	No		No	No	Yes
ENSG00000228567	VN1R4	19	0	protein_coding			Yes	#	1	No	No	No	No	No	No	No	No	yes	No	No	Yes
ENSG00000228687	RP3-419C19.3	1	-	unprocessed_pseudogene		Yes		*	1	No	No	No	No	No	No	No	No		No	No	Yes
ENSG00000229052	RP11-386I23.1	1	-	transcribed_processed_pseudogene	Yes	Yes			2	No	No	No	No	No	No	No	No		No	No	Yes
ENSG00000229057	RPS3AP54	9	-	processed_pseudogene	Yes				1	No	No	No	No	No	No	No	No		No	No	Yes
ENSG00000229093	OR51AB1P	11	-	unprocessed_pseudogene	Yes				1	No	No	No	No	No	No	No	No		No	No	Yes
ENSG00000229140	CCDC26	8		lincRNA	Yes				1	No	No	No	No	Yes	Yes	No	No		No	No	No
ENSG00000229177	AC008154.5	7	-	lincRNA	Yes	Yes			2	No	No	No	No	Yes	Yes	Yes	No		No	No	No
ENSG00000229186	ADAM1A	12	-	unitary_pseudogene	Yes			#	1	No	No	No	No	No	No	No	No		No	No	Yes
ENSG00000229899	AC084290.2	12	-	processed_pseudogene	Yes				1	No	No	No	No	No	No	No	No		No	No	Yes
ENSG00000229992	HMGB3P9	1	-	processed_pseudogene	Yes	Yes			2	No	No	No	No	No	No	No	No		No	No	Yes
ENSG00000230009	MTCO2P3	13	-	processed_pseudogene			Yes		1	No	No	No	No	No	No	No	No		No	No	Yes
ENSG00000230327	AC009234.1	2	-	processed_pseudogene			Yes		1	No	No	No	No	No	No	No	No		No	No	Yes
ENSG00000230424	RP1-43E13.2	1	-	antisense		Yes			1	No	No	No	No	No	No	No	No		No	No	Yes
ENSG00000230735	RP11-413E1.4	1	-	sense_intronic	Yes				1	No	No	No	No	No	No	No	No		No	No	Yes
ENSG00000230920	RP11-527D15.1	9		lincRNA	Yes				1	No	No	No	No	No	No	No	No		No	No	Yes
ENSG00000230990	RP4-734C18.1	20	-	lincRNA			Yes		1	No	No	No	No	Yes	No	No	Yes		No	No	No
ENSG00000231027	AC079325.6	17	-	unprocessed_pseudogene		Yes			1	No	No	No	No	No	No	No	No		No	No	Yes
ENSG00000231128	RP5-1073O3.2	1	-	antisense		Yes			1	No	No	No	No	No	No	No	No		No	No	Yes
ENSG00000231252	RP11-436K8.1	1		lincRNA	Yes		Yes	%	2	No	No	No	No	Yes	Yes	No	Yes		No	No	No
ENSG00000231322	RPL13AP17	7		transcribed_processed_pseudogene			Yes		1	No	No	No	No	No	No	No	No		No	No	Yes
ENSG00000231381	RNF2P1	9	-	processed_pseudogene	Yes	Yes			2	No	No	No	No	No	No	No	No		No	No	Yes
ENSG00000231613	RP5-943J3.1	1	-	sense_intronic	Yes				1	No	No	No	No	No	No	No	No		No	No	Yes
ENSG00000231689	LINC01090	2	-	lincRNA		Yes			1	No	No	No	No	Yes	No	Yes	No		No	No	No
ENSG00000231731	AC010976.2	2	-	antisense	Yes		Yes		2	No	No	No	No	No	No	No	No		No	No	Yes
ENSG00000231906	RP11-541M12.3	10	-	processed_pseudogene		Yes			1	No	No	No	No	No	No	No	No		No	No	Yes
ENSG00000231942	HNRNPA1P36	8	-	processed_pseudogene		Yes		*	1	No	No	No	No	No	No	No	No		No	No	Yes
ENSG00000231999	FLJ27354	1		antisense	Yes				1	No	No	No	No	No	No	No	No		No	No	Yes
ENSG00000232190	RP11-134D3.1	16		lincRNA	Yes				1	No	No	No	No	No	No	No	No		No	No	Yes
ENSG00000232202	AC098824.6	2	-	processed_pseudogene	Yes				1	No	No	No	No	No	No	No	No		No	No	Yes
ENSG00000232436	RP11-103C3.1	1	-	lincRNA		Yes			1	No	No	No	No	Yes	No	Yes	No		No	No	No
ENSG00000232451	AC016768.1	2	-	lincRNA	Yes	Yes			2	No	No	No	No	Yes	Yes	Yes	No		No	No	No
ENSG00000232458	LINC01450	7		lincRNA	Yes		Yes		2	No	No	No	No	No	No	No	No		No	No	Yes
ENSG00000232526	VDAC1P13	2	-	processed_pseudogene	Yes				1	No	No	No	No	No	No	No	No		No	No	Yes
ENSG00000232679	RP11-400N13.3	1	-	lincRNA	Yes				1	No	No	No	No	No	No	No	No		No	No	Yes
ENSG00000232692	AP001596.6	3	-	antisense			Yes	#	1	No	No	No	No	Yes	No	No	Yes		No	No	No
ENSG00000232790	LINC01162	7	0	lincRNA		Yes		*	1	No	No	No	No	Yes	No	Yes	No		No	No	No
ENSG00000232825	RP5-896L10.1	1	0	antisense		Yes		*	1	No	No	No	No	Yes	No	Yes	No		No	No	No
ENSG00000232946	RP11-390F4.2	9	-	processed_pseudogene		Yes			1	No	No	No	No	No	No	No	No		No	No	Yes
ENSG00000233048	RP5-1069C8.2	20		lincRNA	Yes	Yes			2	No	No	No	No	No	No	No	No		No	No	Yes
ENSG00000233237	LINC00472	6	-	lincRNA	Yes			#	1	No	No	No	No	No	No	No	No		No	No	Yes
ENSG00000233313	HMGA1P5	10	-	processed_pseudogene	Yes	Yes		#	2	No	No	No	No	No	No	No	No		No	No	Yes
ENSG00000233338	TLR8-AS1	X	-	antisense	Yes		Yes		2	No	No	No	No	No	No	No	No		No	No	Yes
ENSG00000233441	CYP2AB1P	3	-	transcribed_unprocessed_pseudogene	Yes	Yes			2	No	No	No	No	No	No	No	No		No	No	Yes
ENSG00000233571	RP11-545D19.1	X	-	lincRNA	Yes		Yes		2	No	No	No	No	Yes	Yes	No	Yes		No	No	No
ENSG00000233797	UFL1-AS1	6	-	antisense		Yes			1	No	No	No	No	Yes	No	Yes	No		No	No	No
ENSG00000234177	LINC01114	2		lincRNA	Yes				1	No	No	No	No	Yes	Yes	No	No		No	No	No
ENSG00000234202	RP11-330C7.4	1	-	processed_pseudogene	Yes	Yes			2	No	No	No	No	No	No	No	No		No	No	Yes
ENSG00000234278	PRR20E	13	This gene is one of five identical loci in a cluster on chromosome 13q21.1. The predicted protein is proline-rich and contains several dopamine D4 receptor signatures and PRINTS domains. [provided by RefSeq, Oct 2008]	protein_coding			Yes		1	Yes	No	No	Yes	No	No	No	No	yes	No	No	No
ENSG00000234318	RP4-771M4.3	1	-	lincRNA	Yes				1	No	No	No	No	No	No	No	No		No	No	Yes
ENSG00000234350	AC007405.4	2	-	lincRNA	Yes			%	1	No	No	No	No	Yes	Yes	No	No		No	No	No
ENSG00000234423	LINC01250	2		lincRNA	Yes				1	No	No	No	No	Yes	Yes	No	No		No	No	No
ENSG00000234520	HRAT17	7	0	lincRNA	Yes		Yes	#	2	No	No	No	No	No	No	No	No		No	No	Yes
ENSG00000234593	RP4-704D23.1	1	-	lincRNA	Yes		Yes	%	2	No	No	No	No	No	No	No	No		No	No	Yes
ENSG00000234601	CHRM3-AS1	1		antisense		Yes			1	No	No	No	No	No	No	No	No		No	No	Yes
ENSG00000234640	RP11-264E18.1	10	-	lincRNA	Yes				1	No	No	No	No	No	No	No	No		No	No	Yes
ENSG00000234826	AC003084.2	7	-	lincRNA	Yes				1	No	No	No	No	No	No	No	No		No	No	Yes
ENSG00000235337	AC114765.2	2	-	lincRNA	Yes				1	No	No	No	No	No	No	No	No		No	No	Yes
ENSG00000235501	RP4-639F20.1	1		antisense		Yes			1	No	No	No	No	No	No	No	No		No	No	Yes
ENSG00000235934	AC007405.8	2	-	antisense	Yes			%	1	No	No	No	No	No	No	No	No		No	No	Yes
ENSG00000236115	RP11-62C3.6	9	-	antisense	Yes				1	No	No	No	No	No	No	No	No		No	No	Yes
ENSG00000236230	RP11-400N13.1	1	-	lincRNA	Yes				1	No	No	No	No	Yes	Yes	No	No		No	No	No
ENSG00000236770	AC079325.5	17	-	unprocessed_pseudogene		Yes			1	No	No	No	No	No	No	No	No		No	No	Yes
ENSG00000236913	AC025750.5	2	-	processed_pseudogene	Yes				1	No	No	No	No	No	No	No	No		No	No	Yes
ENSG00000236924	RP11-390F4.6	9	-	lincRNA	Yes	Yes			2	No	No	No	No	No	No	No	No		No	No	Yes
ENSG00000237016	AC013410.1	2	-	processed_pseudogene	Yes	Yes		#	2	No	No	No	No	No	No	No	No		No	No	Yes
ENSG00000237647	ERICH1-AS1	8		antisense		Yes			1	No	No	No	No	Yes	No	Yes	No		Yes	No	No
ENSG00000237650	OR11Q1P	X	-	processed_pseudogene		Yes			1	No	No	No	No	No	No	No	No		No	No	Yes
ENSG00000237793	RPL18AP16	X	-	processed_pseudogene		Yes			1	No	No	No	No	No	No	No	No		No	No	Yes
ENSG00000237813	AC002066.1	7	-	antisense	Yes				1	No	No	No	No	Yes	Yes	No	No		No	No	No
ENSG00000238034	RP5-1185K9.1	20		lincRNA	Yes	Yes	Yes	%	3	No	No	No	No	No	No	No	No		No	No	Yes
ENSG00000238039	AF011889.2	X	-	lincRNA			Yes		1	No	No	No	No	No	No	No	No		No	No	Yes
ENSG00000238335	ENSG00000238335	5				Yes			1	No	No	No	No	No	No	No	No		No	No	Yes
ENSG00000239151	RNU7-195P	15		snRNA		Yes			1	Yes	No	Yes	No	No	No	No	No		No	No	No
ENSG00000239440	RP11-260O18.1	3		lincRNA	Yes		Yes		2	No	No	No	No	Yes	Yes	No	Yes		No	No	No
ENSG00000239467	AC007405.6	2	-	lincRNA	Yes			%	1	No	No	No	No	No	No	No	No		No	No	Yes
ENSG00000239498	AC114765.1	2		lincRNA	Yes				1	No	No	No	No	Yes	Yes	No	No		No	No	No
ENSG00000239625	RN7SL241P	10		misc_RNA		Yes			1	Yes	No	Yes	No	No	No	No	No		No	No	No
ENSG00000239794	RN7SL653P	1		misc_RNA	Yes	Yes			2	Yes	Yes	Yes	No	No	No	No	No		No	No	No
ENSG00000240241	RP11-314M24.1	3		lincRNA		Yes			1	No	No	No	No	No	No	No	No		No	No	Yes
ENSG00000240720	LRRD1	7	0	protein_coding		Yes		*	1	Yes	No	Yes	No	No	No	No	No	yes	No	No	No
ENSG00000240790	AC073934.6	7		antisense		Yes			1	No	No	No	No	No	No	No	No		No	No	Yes
ENSG00000240891	PLCXD2	3		protein_coding	Yes				1	Yes	Yes	No	No	Yes	Yes	No	No	yes	No	No	No
ENSG00000241489	IDS	X		protein_coding					0	No	No	No	No	Yes	No	No	No	yes	No	No	No
ENSG00000241621	GOLGA2P6	10		unprocessed_pseudogene		Yes			1	No	No	No	No	No	No	No	No		No	No	Yes
ENSG00000241684	ADAMTS9-AS2	3		antisense	Yes				1	No	No	No	No	Yes	Yes	No	No		No	No	No
ENSG00000241743	XACT	X	This gene produces a spliced long non-coding RNA that is thought to play a role in the control of X-chromosome inactivation (XCI). This transcript has been shown to specifically coat the active X chromosome in human pluripotent cells. [provided by RefSeq, Mar 2015]	lincRNA	Yes		Yes	%	2	No	No	No	No	Yes	Yes	No	Yes		No	No	No
ENSG00000241810	HMGN2P13	3	-	processed_pseudogene	Yes				1	No	No	No	No	No	No	No	No		No	No	Yes
ENSG00000241984	RPL7AP2	14		processed_pseudogene	Yes				1	No	No	No	No	No	No	No	No		No	No	Yes
ENSG00000242021	RP11-268G12.3	X		lincRNA		Yes	Yes		2	No	No	No	No	No	No	No	No		No	No	Yes
ENSG00000242107	LINC01100	3		lincRNA	Yes				1	No	No	No	No	No	No	No	No	yes	No	No	Yes
ENSG00000242113	RN7SL124P	2		misc_RNA	Yes		Yes		2	Yes	Yes	No	Yes	Yes	Yes	No	Yes		No	No	No
ENSG00000242120	RP11-231I13.2	3		antisense	Yes				1	No	No	No	No	No	No	No	No		No	No	Yes
ENSG00000242259	C22orf39	22		protein_coding	Yes	Yes			2	Yes	Yes	Yes	No	No	No	No	No	yes	No	No	No
ENSG00000243455	RPS18P13	19		processed_pseudogene		Yes			1	No	No	No	No	No	No	No	No		No	No	Yes
ENSG00000243715	CACNA2D3-AS1	3	0	antisense			Yes	#	1	No	No	No	No	No	No	No	No		No	No	Yes
ENSG00000243902	ELFN2	22		sense_overlapping					0	No	No	No	No	No	No	No	No		No	No	Yes
ENSG00000244040	IL12A-AS1	3		antisense	Yes				1	No	No	No	No	Yes	Yes	No	No		No	No	No
ENSG00000244335	RN7SL687P	X		misc_RNA		Yes			1	Yes	No	Yes	No	No	No	No	No		No	No	No
ENSG00000245384	AC004053.1	4	0	antisense	Yes		Yes	#	2	No	No	No	No	Yes	Yes	No	Yes		No	No	No
ENSG00000246859	STARD4-AS1	5		antisense		Yes			1	No	No	No	No	Yes	No	Yes	No		No	No	No
ENSG00000247345	RP11-266N13.2	5		antisense		Yes			1	No	No	No	No	Yes	No	Yes	No		No	No	No
ENSG00000247373	RP11-486O12.2	12	0	lincRNA	Yes		Yes	#	2	No	No	No	No	No	No	No	No		No	No	Yes
ENSG00000247381	PDX1-AS1	13		antisense		Yes			1	No	No	No	No	Yes	No	Yes	No		No	No	No
ENSG00000247934	RP11-967K21.1	12	-	antisense	Yes	Yes	Yes	%	3	No	No	No	No	No	No	No	No		No	No	Yes
ENSG00000248174	RP11-148L24.1	4		lincRNA		Yes			1	No	No	No	No	Yes	No	Yes	No		No	No	No
ENSG00000248242	RP11-556I14.2	4	0	lincRNA	Yes		Yes	#	2	No	No	No	No	Yes	Yes	No	Yes		No	No	No
ENSG00000248343	RP11-556G22.2	4		antisense	Yes				1	No	No	No	No	No	No	No	No		No	No	Yes
ENSG00000248447	RP11-633G11.1	4		processed_pseudogene	Yes	Yes			2	No	No	No	No	Yes	Yes	Yes	No		No	No	No
ENSG00000248489	CTD-2007H13.3	5		lincRNA	Yes	Yes			2	No	No	No	No	No	No	No	No		No	No	Yes
ENSG00000248587	GDNF-AS1	5		lincRNA		Yes			1	No	No	No	No	No	No	No	No		No	No	Yes
ENSG00000248711	THUMPD3P1	7		unprocessed_pseudogene	Yes	Yes	Yes	%	3	No	No	No	No	No	No	No	No		No	No	Yes
ENSG00000248753	CTC-276P9.2	5		lincRNA	Yes	Yes			2	No	No	No	No	No	No	No	No		No	No	Yes
ENSG00000248771	LINC01207	4		lincRNA	Yes	Yes	Yes	%	3	No	No	No	No	Yes	Yes	Yes	Yes		No	No	No
ENSG00000248901	AC008834.1	5		lincRNA		Yes			1	No	No	No	No	Yes	No	Yes	No		No	No	No
ENSG00000248975	CTD-2251F13.1	14		lincRNA	Yes		Yes		2	No	No	No	No	Yes	Yes	No	Yes		No	No	No
ENSG00000249348	UGDH-AS1	4		antisense		Yes			1	No	No	No	No	No	No	No	No		No	No	Yes
ENSG00000249557	HSPD1P15	5		processed_pseudogene	Yes	Yes			2	No	No	No	No	No	No	No	No		No	No	Yes
ENSG00000249619	HMGN1P13	5		processed_pseudogene		Yes			1	No	No	No	No	No	No	No	No		No	No	Yes
ENSG00000249649	MRPS33P2	4		processed_pseudogene		Yes			1	No	No	No	No	No	No	No	No		No	No	Yes
ENSG00000249797	CTD-3179P9.1	5		lincRNA	Yes				1	No	No	No	No	Yes	Yes	No	No		No	No	No
ENSG00000250125	RP11-707A18.1	4		lincRNA	Yes	Yes			2	No	No	No	No	Yes	Yes	Yes	No		No	No	No
ENSG00000250137	RP11-380P13.1	4	-	antisense	Yes				1	No	No	No	No	Yes	Yes	No	No		No	No	No
ENSG00000250349	RP5-972B16.2	X		protein_coding	Yes	Yes			2	No	No	No	No	Yes	Yes	Yes	No	yes	No	No	No
ENSG00000250447	CTD-2081C10.1	5		lincRNA		Yes			1	No	No	No	No	Yes	No	Yes	No		No	No	No
ENSG00000250813	SERF1AP1	4	0	processed_pseudogene		Yes		*	1	No	No	No	No	Yes	No	Yes	No		No	No	No
ENSG00000250846	EPHA5-AS1	4	0	lincRNA	Yes	Yes		#	2	No	No	No	No	Yes	Yes	Yes	No		No	No	No
ENSG00000251003	ZFPM2-AS1	8	-	processed_transcript			Yes		1	No	No	No	No	Yes	No	No	Yes		No	No	No
ENSG00000251099	CTD-2367A17.1	5		processed_pseudogene		Yes			1	No	No	No	No	No	No	No	No		No	No	Yes
ENSG00000251209	LINC00923	15		lincRNA	Yes		Yes		2	No	No	No	No	Yes	Yes	No	Yes	yes	No	No	No
ENSG00000251314	CTD-2337A12.1	5		antisense	Yes				1	No	No	No	No	Yes	Yes	No	No		No	No	No
ENSG00000251574	RP11-6N13.1	5		lincRNA	Yes				1	No	No	No	No	Yes	Yes	No	No		No	No	No
ENSG00000252015	RNU6-904P	2		snRNA		Yes			1	Yes	No	Yes	No	No	No	No	No		No	No	No
ENSG00000252070	RNA5SP341	11		rRNA	Yes		Yes		2	Yes	Yes	No	Yes	No	No	No	No		No	No	No
ENSG00000252540	RNU6-919P	20		snRNA	Yes		Yes		2	Yes	Yes	No	Yes	No	No	No	No		No	No	No
ENSG00000252705	RNU6-175P	2		snRNA	Yes				1	Yes	Yes	No	No	No	No	No	No		No	No	No
ENSG00000252819	ENSG00000252819	20				Yes			1	No	No	No	No	No	No	No	No		No	No	Yes
ENSG00000252978	RN7SKP183	X		misc_RNA	Yes				1	Yes	Yes	No	No	No	No	No	No		No	No	No
ENSG00000253080	RNA5SP373	12	0	rRNA	Yes			#	1	Yes	Yes	No	No	No	No	No	No		No	No	No
ENSG00000253108	RP1-84O15.2	8	-	lincRNA	Yes				1	No	No	No	No	Yes	Yes	No	No		Yes	No	No
ENSG00000253141	CTB-164N12.1	5	0	lincRNA	Yes			#	1	No	No	No	No	Yes	Yes	No	No		No	No	No
ENSG00000253184	RP11-13N12.2	8	0	lincRNA		Yes		*	1	No	No	No	No	Yes	No	Yes	No		No	No	No
ENSG00000253242	IGLVIV-64	22	0	IG_V_pseudogene	Yes	Yes		#	2	No	No	No	No	No	No	No	No		No	No	Yes
ENSG00000253334	RP13-923O23.6	8	0	antisense		Yes		*	1	No	No	No	No	No	No	No	No		No	No	Yes
ENSG00000253434	RP11-1101K5.1	8	-	lincRNA	Yes				1	No	No	No	No	No	No	No	No		No	No	Yes
ENSG00000253693	CTC-535M15.2	5	0	lincRNA		Yes		*	1	No	No	No	No	Yes	No	Yes	No		No	No	No
ENSG00000253752	IGLVI-63	22	0	IG_V_pseudogene		Yes		*	1	No	No	No	No	No	No	No	No		No	No	Yes
ENSG00000253756	CARSP2	8		processed_pseudogene	Yes		Yes		2	No	No	No	No	No	No	No	No		No	No	Yes
ENSG00000253768	CTB-33O18.1	5	0	lincRNA	Yes			#	1	No	No	No	No	No	No	No	No		No	No	Yes
ENSG00000253773	C8orf37-AS1	8		lincRNA		Yes			1	No	No	No	No	Yes	No	Yes	No		No	No	No
ENSG00000253823	IGLV1-62	22	0	IG_V_pseudogene		Yes		*	1	No	No	No	No	No	No	No	No		No	No	Yes
ENSG00000253874	IGLVIV-66-1	22	0	IG_V_pseudogene	Yes	Yes		#	2	No	No	No	No	No	No	No	No		No	No	Yes
ENSG00000253925	CTB-178M22.1	5		antisense	Yes	Yes	Yes		3	No	No	No	No	Yes	Yes	Yes	Yes		No	No	No
ENSG00000253926	RP11-26E5.1	8		lincRNA	Yes				1	No	No	No	No	No	No	No	No		No	No	Yes
ENSG00000254007	RP11-281H11.1	8		lincRNA	Yes	Yes			2	No	No	No	No	No	No	No	No		No	No	Yes
ENSG00000254033	RP11-431M3.2	8	-	lincRNA	Yes				1	No	No	No	No	No	No	No	No		Yes	No	Yes
ENSG00000254055	RP11-17A4.4	8	0	lincRNA		Yes		*	1	No	No	No	No	Yes	No	Yes	No		No	No	No
ENSG00000254075	IGLVV-66	22	0	IG_V_pseudogene	Yes	Yes		#	2	No	No	No	No	No	No	No	No		No	No	Yes
ENSG00000254161	IGLVIV-65	22	0	IG_V_pseudogene	Yes	Yes		#	2	No	No	No	No	No	No	No	No		No	No	Yes
ENSG00000254226	CTB-12O2.1	5		lincRNA	Yes		Yes		2	No	No	No	No	Yes	Yes	No	Yes		No	No	No
ENSG00000254260	RP11-369E15.1	8		lincRNA	Yes	Yes			2	No	No	No	No	No	No	No	No		No	No	Yes
ENSG00000254344	LINC01288	8	-	lincRNA	Yes	Yes			2	No	No	No	No	Yes	Yes	Yes	No		Yes	No	No
ENSG00000254471	RP11-885L14.1	11		processed_pseudogene	Yes	Yes			2	No	No	No	No	No	No	No	No		No	No	Yes
ENSG00000254482	RP11-386B1.1	11	0	processed_pseudogene	Yes			#	1	No	No	No	No	Yes	Yes	No	No		No	No	No
ENSG00000254514	RP11-958J22.3	11		lincRNA		Yes			1	No	No	No	No	No	No	No	No		No	No	Yes
ENSG00000254557	RP11-102F4.2	8		antisense		Yes			1	No	No	No	No	No	No	No	No		No	No	Yes
ENSG00000254603	OR5M6P	11		unprocessed_pseudogene	Yes				1	No	No	No	No	No	No	No	No		No	No	Yes
ENSG00000254656	RTL1	14	This gene is a retrotransposon-derived, paternally expressed imprinted gene that is highly expressed at the late fetal stage in both the fetus and placenta. It has an overlapping maternally expressed antisense transcript, which contains several microRNAs targeting the transcripts of this gene through an RNA interference (RNAi) mechanism. This gene is essential for maintenance of the fetal capilla…	protein_coding	Yes		Yes	%	2	Yes	No	No	No	Yes	No	No	No	yes	No	No	No
ENSG00000254660	CTD-3051L14.14	11		processed_pseudogene	Yes				1	No	No	No	No	No	No	No	No		No	No	Yes
ENSG00000254689	RP11-354A14.1	8	-	lincRNA		Yes	Yes	%	2	No	No	No	No	No	No	No	No		No	No	Yes
ENSG00000254890	RP11-10A7.1	11		processed_pseudogene	Yes	Yes			2	No	No	No	No	No	No	No	No		No	No	Yes
ENSG00000254987	RP11-563P16.1	11		lincRNA	Yes		Yes		2	No	No	No	No	Yes	Yes	No	Yes		No	No	No
ENSG00000255028	RP11-708B6.2	11		antisense	Yes	Yes	Yes		3	No	No	No	No	Yes	Yes	Yes	Yes		No	No	No
ENSG00000255202	RP4-541C22.5	11	0	antisense		Yes		*	1	No	No	No	No	No	No	No	No		No	No	Yes
ENSG00000255217	OR5J7P	11		unprocessed_pseudogene	Yes	Yes			2	No	No	No	No	No	No	No	No		No	No	Yes
ENSG00000255275	RP13-279N23.2	1	0	protein_coding			Yes	#	1	Yes	No	No	Yes	No	No	No	No	yes	No	No	No
ENSG00000255416	OR10AF1P	11		unprocessed_pseudogene	Yes		Yes		2	No	No	No	No	Yes	Yes	No	Yes		No	No	No
ENSG00000255839	RP11-338K17.8	12	0	lincRNA	Yes		Yes	#	2	No	No	No	No	No	No	No	No		No	No	Yes
ENSG00000255944	RP11-407A16.4	12		lincRNA	Yes				1	No	No	No	No	No	No	No	No		No	No	Yes
ENSG00000256540	RP11-598F7.6	12		lincRNA	Yes				1	No	No	No	No	No	No	No	No		No	No	Yes
ENSG00000256581	NLRP9P	12	0	unprocessed_pseudogene		Yes		*	1	No	No	No	No	No	No	No	No		No	No	Yes
ENSG00000256694	RP11-598F7.5	12		antisense	Yes				1	No	No	No	No	No	No	No	No		No	No	Yes
ENSG00000256732	RP11-407A16.3	12		lincRNA	Yes				1	No	No	No	No	Yes	Yes	No	No		No	No	No
ENSG00000257528	KRT8P19	12	0	processed_pseudogene	Yes	Yes		#	2	No	No	No	No	No	No	No	No		No	No	Yes
ENSG00000257595	RP3-473L9.4	12	0	lincRNA	Yes			#	1	No	No	No	No	Yes	Yes	No	No		No	No	No
ENSG00000257658	RP3-521E19.3	12	0	processed_pseudogene	Yes			#	1	No	No	No	No	No	No	No	No		No	No	Yes
ENSG00000257767	RP11-162P23.2	12	0	protein_coding	Yes			#	1	Yes	Yes	No	No	Yes	Yes	No	No	yes	No	No	No
ENSG00000257815	LINC01481	12		antisense	Yes				1	No	No	No	No	Yes	Yes	No	No		No	No	No
ENSG00000258052	AC025263.3	12	0	protein_coding			Yes	#	1	No	No	No	No	Yes	No	No	Yes	yes	No	No	No
ENSG00000258066	RP11-781A6.1	12		lincRNA		Yes			1	No	No	No	No	No	No	No	No		No	No	Yes
ENSG00000258081	RP11-384J4.2	14	-	lincRNA	Yes		Yes	%	2	No	No	No	No	Yes	Yes	No	Yes		No	No	No
ENSG00000258394	CTD-2307P3.1	14	0	sense_overlapping			Yes	#	1	No	No	No	No	Yes	No	No	Yes		No	No	No
ENSG00000258487	RP11-99L13.1	14		lincRNA		Yes			1	No	No	No	No	No	No	No	No		No	No	Yes
ENSG00000258510	RP11-493G17.4	14	-	processed_pseudogene	Yes			%	1	No	No	No	No	No	No	No	No		No	No	Yes
ENSG00000258532	RP11-353P15.1	14		lincRNA		Yes			1	No	No	No	No	Yes	No	Yes	No		No	No	No
ENSG00000258615	RP11-725G5.3	14		unprocessed_pseudogene		Yes			1	No	No	No	No	No	No	No	No		No	No	Yes
ENSG00000258700	LINC00871	14		lincRNA		Yes			1	No	No	No	No	Yes	No	Yes	No		No	No	No
ENSG00000258779	LINC01568	16		lincRNA	Yes		Yes		2	No	No	No	No	Yes	Yes	No	Yes		No	No	No
ENSG00000258846	EEF1A1P33	12		processed_pseudogene	Yes	Yes	Yes	%	3	No	No	No	No	No	No	No	No		No	No	Yes
ENSG00000258906	CTD-2552B11.3	14	0	processed_pseudogene	Yes	Yes		#	2	No	No	No	No	No	No	No	No		No	No	Yes
ENSG00000259255	RP11-627D16.1	15		lincRNA	Yes	Yes	Yes		3	No	No	No	No	Yes	Yes	Yes	Yes		No	No	No
ENSG00000259332	ST20-MTHFS	15	0	protein_coding			Yes	#	1	Yes	No	No	Yes	No	No	No	No	yes	No	No	No
ENSG00000259377	CTD-2308G16.1	15		sense_intronic	Yes				1	No	No	No	No	No	No	No	No		No	No	Yes
ENSG00000259448	RP11-16E12.1	15		lincRNA	Yes				1	No	No	No	No	No	No	No	No		No	No	Yes
ENSG00000259561	RP11-300G22.2	15		sense_intronic		Yes			1	No	No	No	No	No	No	No	No		No	No	Yes
ENSG00000259703	LINC00593	15		lincRNA		Yes			1	No	No	No	No	No	No	No	No		No	No	Yes
ENSG00000259740	RP11-142J21.2	15	0	sense_intronic			Yes	#	1	No	No	No	No	No	No	No	No		No	No	Yes
ENSG00000259867	RP11-525K10.3	16		antisense		Yes	Yes		2	No	No	No	No	Yes	No	Yes	Yes		No	No	No
ENSG00000260239	RP11-274H24.1	6	0	lincRNA			Yes	#	1	No	No	No	No	No	No	No	No		No	No	Yes
ENSG00000260342	RP11-1035H13.3	16		protein_coding		Yes			1	No	No	No	No	No	No	No	No	yes	No	No	Yes
ENSG00000260352	CTD-2288F12.1	16	-	antisense	Yes		Yes		2	No	No	No	No	No	No	No	No		No	No	Yes
ENSG00000260372	AQP4-AS1	18		antisense		Yes			1	No	No	No	No	Yes	No	Yes	No		No	No	No
ENSG00000260832	CTD-3253I12.1	16		antisense	Yes	Yes	Yes		3	No	No	No	No	No	No	No	No		No	No	Yes
ENSG00000261038	RP1-149C7.1	6	0	lincRNA	Yes			#	1	No	No	No	No	No	No	No	No		No	No	Yes
ENSG00000261083	RP11-93I21.3	4	0	lincRNA		Yes		*	1	No	No	No	No	Yes	No	Yes	No		No	No	No
ENSG00000261156	RP11-215E13.1	17	0	lincRNA			Yes	#	1	No	No	No	No	Yes	No	No	Yes		No	No	No
ENSG00000261190	C16orf97	16		processed_transcript		Yes			1	No	No	No	No	No	No	No	No		No	No	Yes
ENSG00000261229	MTHFS	15	0	lincRNA			Yes	#	1	No	No	No	No	No	No	No	No		No	No	Yes
ENSG00000261436	RP11-354I13.2	16		lincRNA		Yes			1	No	No	No	No	No	No	No	No		No	No	Yes
ENSG00000261467	RP11-731K22.1	7		lincRNA		Yes			1	No	No	No	No	No	No	No	No		No	No	Yes
ENSG00000261645	DISC1FP1	11		processed_transcript	Yes		Yes	%	2	No	No	No	No	Yes	Yes	No	Yes		No	No	No
ENSG00000261749	RP11-152O14.1	16		lincRNA	Yes				1	No	No	No	No	Yes	Yes	No	No		No	No	No
ENSG00000262016	RP11-598F7.5	CHR_HSCHR12_1_CTG1		antisense	Yes			%	1	No	No	No	No	No	No	No	No		No	No	Yes
ENSG00000262193	RP11-598F7.6	CHR_HSCHR12_1_CTG1		antisense	Yes			%	1	No	No	No	No	No	No	No	No		No	No	Yes
ENSG00000262607	IQSEC3	CHR_HSCHR12_1_CTG1		protein_coding	Yes			%	1	No	No	No	No	No	No	No	No		No	No	Yes
ENSG00000263155	MYZAP	15		protein_coding	Yes	Yes			2	No	No	No	No	No	No	No	No	yes	No	No	Yes
ENSG00000263383	AC005549.1	17	0	miRNA			Yes	#	1	No	No	No	No	No	No	No	No		No	No	Yes
ENSG00000263551	RP11-78F17.1	18		lincRNA		Yes			1	No	No	No	No	Yes	No	Yes	No		No	No	No
ENSG00000263712	MIR4639	6		miRNA		Yes			1	No	No	No	No	Yes	No	Yes	No		No	No	No
ENSG00000264051	ENSG00000264051	2			Yes				1	No	No	No	No	No	No	No	No		No	No	Yes
ENSG00000264341	MIR4417	1	0	miRNA	Yes	Yes		#	2	No	No	No	No	No	No	No	No		No	No	Yes
ENSG00000264525	MIR4778	2		miRNA	Yes				1	No	No	No	No	No	No	No	No		No	No	Yes
ENSG00000264684	MIR4773-1	2		miRNA	Yes		Yes		2	No	No	No	No	No	No	No	No		No	No	Yes
ENSG00000265515	AC092287.1	16	-	miRNA	Yes		Yes		2	No	No	No	No	No	No	No	No		No	No	Yes
ENSG00000265858	AL031176.1	X	0	miRNA	Yes			#	1	No	No	No	No	No	No	No	No		No	No	Yes
ENSG00000266450	CTD-2015H3.2	18	0	lincRNA		Yes		*	1	No	No	No	No	Yes	No	Yes	No		No	No	No
ENSG00000266549	RP11-526I8.2	18		processed_pseudogene		Yes			1	No	No	No	No	No	No	No	No		No	No	Yes
ENSG00000266602	RP11-476K15.1	18	0	lincRNA	Yes			#	1	No	No	No	No	Yes	Yes	No	No		No	No	No
ENSG00000266863	RN7SL123P	9	-	misc_RNA	Yes				1	Yes	Yes	No	No	No	No	No	No		No	No	No
ENSG00000267005	AC002984.2	19	-	processed_pseudogene	Yes				1	No	No	No	No	No	No	No	No		No	No	Yes
ENSG00000267011	CTB-50L17.16	19	-	lincRNA	Yes				1	No	No	No	No	No	No	No	No		No	No	Yes
ENSG00000267049	AC002398.13	19	-	antisense	Yes				1	No	No	No	No	No	No	No	No		No	No	Yes
ENSG00000267051	RP11-128P17.2	18		lincRNA		Yes			1	No	No	No	No	No	No	No	No		No	No	Yes
ENSG00000267098	RP11-325K19.1	18		lincRNA		Yes			1	No	No	No	No	No	No	No	No		No	No	Yes
ENSG00000267101	RP11-846C15.2	18	0	antisense		Yes		*	1	No	No	No	No	No	No	No	No		No	No	Yes
ENSG00000267120	AD000671.6	19	-	protein_coding	Yes				1	Yes	Yes	No	No	No	No	No	No	yes	No	No	No
ENSG00000267328	AC002398.12	19	-	antisense	Yes				1	No	No	No	No	No	No	No	No		No	No	Yes
ENSG00000267374	RP11-244M2.1	18	-	lincRNA	Yes				1	No	No	No	No	No	No	No	No		No	No	Yes
ENSG00000267439	AC002398.11	19	-	antisense	Yes				1	No	No	No	No	No	No	No	No		No	No	Yes
ENSG00000267470	ZNF571-AS1	19		antisense	Yes	Yes		%	2	No	No	No	No	No	No	No	No		No	No	Yes
ENSG00000267586	LINC00907	18		lincRNA			Yes	%	1	No	No	No	No	No	No	No	No		No	No	Yes
ENSG00000267796	LIN37	19	This gene encodes a protein expressed in the eye. [provided by RefSeq, Jul 2008]	protein_coding	Yes				1	Yes	Yes	No	No	No	No	No	No	yes	No	No	No
ENSG00000268051	CTC-244M17.1	19		sense_intronic	Yes	Yes			2	No	No	No	No	No	No	No	No		No	No	Yes
ENSG00000268623	CTB-52I2.3	19		processed_pseudogene		Yes			1	No	No	No	No	No	No	No	No		No	No	Yes
ENSG00000268721	RP11-588H23.5	12	-	processed_pseudogene	Yes				1	No	No	No	No	No	No	No	No		No	No	Yes
ENSG00000269758	CTD-2245F17.9	19	0	lincRNA			Yes	#	1	No	No	No	No	No	No	No	No		No	No	Yes
ENSG00000269966	RP3-331H24.5	6	0	lincRNA	Yes			#	1	No	No	No	No	No	No	No	No		No	No	Yes
ENSG00000270018		12	0		Yes			#	1	No	No	No	No	No	No	No	No		No	No	Yes
ENSG00000270087	RP11-399K21.11	10		lincRNA	Yes				1	No	No	No	No	No	No	No	No		No	No	Yes
ENSG00000270328	RP11-33E15.1	8		processed_pseudogene			Yes		1	No	No	No	No	No	No	No	No		No	No	Yes
ENSG00000270880	RP11-255E6.5	3	0	processed_pseudogene			Yes	#	1	No	No	No	No	No	No	No	No		No	No	Yes
ENSG00000270911	RP11-272L13.4	1		processed_pseudogene	Yes	Yes			2	No	No	No	No	No	No	No	No		No	No	Yes
ENSG00000270960	RP11-366M4.18	4	0	processed_pseudogene			Yes	#	1	No	No	No	No	No	No	No	No		No	No	Yes
ENSG00000271140	PRR20FP	13		unprocessed_pseudogene			Yes		1	No	No	No	No	No	No	No	No		No	No	Yes
ENSG00000271162	RP1-57E3.1	6		processed_pseudogene	Yes	Yes	Yes	%	3	No	No	No	No	No	No	No	No		No	No	Yes
ENSG00000271424	RP11-647O20.1	14		processed_pseudogene	Yes				1	No	No	No	No	No	No	No	No		No	No	Yes
ENSG00000271810	RP11-426L16.10	1		protein_coding		Yes			1	No	No	No	No	No	No	No	No	yes	No	No	Yes
ENSG00000271860	RP11-436D23.1	6		lincRNA	Yes		Yes		2	No	No	No	No	No	No	No	No		No	No	Yes
ENSG00000271949	RP11-302M6.4	1		protein_coding	Yes				1	No	No	No	No	No	No	No	No		No	No	Yes
ENSG00000271983	RP11-28H5.2	15		lincRNA		Yes			1	No	No	No	No	No	No	No	No		No	No	Yes
ENSG00000272168	CASC15	6		lincRNA		Yes			1	No	No	No	No	No	No	No	No		No	No	Yes
ENSG00000272254	RP11-531A24.7	8		antisense			Yes		1	No	No	No	No	No	No	No	No		No	No	Yes
ENSG00000272291	ENSG00000272291	14			Yes		Yes	%	2	No	No	No	No	No	No	No	No		No	No	Yes
ENSG00000272694	RP1-63G5.8	22		antisense	Yes				1	No	No	No	No	No	No	No	No		No	No	Yes
ENSG00000272987	OR5AL1	11		polymorphic_pseudogene	Yes			%	1	No	No	No	No	No	No	No	No	yes	No	No	Yes
ENSG00000273212	AC000068.10	22		antisense		Yes			1	No	No	No	No	No	No	No	No		No	No	Yes
ENSG00000273388	RP11-401O9.4	17	0	antisense			Yes	#	1	No	No	No	No	No	No	No	No		No	No	Yes
ENSG00000273700	MIR6760	12	0	miRNA	Yes			#	1	No	No	No	No	No	No	No	No		No	No	Yes
ENSG00000273993	PTPRK	CHR_HSCHR6_1_CTG8		protein_coding	Yes			%	1	No	No	No	No	No	No	No	No		No	No	Yes
ENSG00000274287	SCRIB	CHR_HSCHR8_3_CTG7		protein_coding	Yes			%	1	No	No	No	No	No	No	No	No		No	No	Yes
ENSG00000274697	MIR6761	12	0	miRNA	Yes			#	1	No	No	No	No	No	No	No	No		No	No	Yes
ENSG00000275122	THEMIS	CHR_HSCHR6_1_CTG8		protein_coding	Yes	Yes	Yes	%	3	No	No	No	No	No	No	No	No		No	No	Yes
ENSG00000275149	RP11-427J23.1	13		lincRNA	Yes				1	No	No	No	No	No	No	No	No		No	No	Yes
ENSG00000275270	AL133391.1	9		miRNA	Yes				1	No	No	No	No	No	No	No	No		No	No	Yes
ENSG00000275361	LL22NC03-88E1.18	22	0	unprocessed_pseudogene		Yes		*	1	No	No	No	No	No	No	No	No		No	No	Yes
ENSG00000275409	RP11-131L12.4	12		lincRNA	Yes	Yes			2	No	No	No	No	No	No	No	No		No	No	Yes
ENSG00000275678	RP4-547N15.3	1		sense_intronic	Yes				1	No	No	No	No	No	No	No	No		No	No	Yes
ENSG00000275759	RP11-131L12.3	12		lincRNA	Yes	Yes			2	No	No	No	No	No	No	No	No		No	No	Yes
ENSG00000276347	MIR7162	10		miRNA		Yes			1	No	No	No	No	No	No	No	No		No	No	Yes
ENSG00000276476	LINC00540	13	0	lincRNA			Yes	#	1	No	No	No	No	No	No	No	No		No	No	Yes
ENSG00000276490	RP11-400G3.5	10		protein_coding	Yes				1	No	No	No	No	No	No	No	No		No	No	Yes
ENSG00000276680	HYMAI	6	0	misc_RNA	Yes	Yes		#	2	No	No	No	No	No	No	No	No		No	No	Yes
ENSG00000276688	RP5-828H9.4	20		lincRNA		Yes			1	No	No	No	No	No	No	No	No		No	No	Yes
ENSG00000276759	RP11-80I3.1	9		lincRNA	Yes	Yes		%	2	No	No	No	No	No	No	No	No		No	No	Yes
ENSG00000276893	AL136231.1	9		miRNA		Yes			1	No	No	No	No	No	No	No	No		No	No	Yes
ENSG00000277043	EEF1A1P42	6		processed_pseudogene		Yes			1	No	No	No	No	No	No	No	No		No	No	Yes
ENSG00000277062	RN7SL88P	12		misc_RNA	Yes				1	Yes	Yes	No	No	No	No	No	No		No	No	No
ENSG00000277215	SPANXA2-OT1	X		lincRNA	Yes				1	No	No	No	No	No	No	No	No		No	No	Yes
ENSG00000277534	RP11-9E17.1	18		sense_intronic	Yes				1	No	No	No	No	No	No	No	No		No	No	Yes
ENSG00000277654	RP11-255M2.3	15		lincRNA	Yes				1	No	No	No	No	No	No	No	No		No	No	Yes
ENSG00000277876	RP11-467P22.5	X	0	unprocessed_pseudogene	Yes	Yes		#	2	No	No	No	No	No	No	No	No		No	No	Yes
ENSG00000277893	SRD5A2	2		protein_coding	Yes				1	Yes	No	No	No	No	No	No	No		No	No	No
ENSG00000278128	RP11-440J4.2	6		processed_pseudogene	Yes				1	No	No	No	No	No	No	No	No		No	No	Yes
ENSG00000278305	RP11-326L9.1	13		lincRNA	Yes				1	No	No	No	No	No	No	No	No		No	No	Yes
ENSG00000278733	RP11-425D17.1	12		antisense	Yes	Yes	Yes		3	No	No	No	No	No	No	No	No		No	No	Yes
ENSG00000278861	RP11-338K17.6	12	0	TEC	Yes		Yes	#	2	No	No	No	No	No	No	No	No		No	No	Yes
ENSG00000278881	FP325331.1	22	0	protein_coding			Yes	#	1	No	No	No	No	No	No	No	No		No	No	Yes
ENSG00000279087	RP11-83B20.10	12		TEC		Yes			1	No	No	No	No	No	No	No	No		No	No	Yes
ENSG00000279248	RP11-643G5.1	11		TEC	Yes				1	No	No	No	No	No	No	No	No		No	No	Yes
ENSG00000279289	RP3-331H24.6	6	0	TEC	Yes			#	1	No	No	No	No	No	No	No	No		No	No	Yes
ENSG00000279295	RP11-683O4.1	11		TEC	Yes				1	No	No	No	No	No	No	No	No		No	No	Yes
ENSG00000279333	RP11-75I2.3	1	0	TEC	Yes	Yes		#	2	No	No	No	No	No	No	No	No		No	No	Yes
ENSG00000279582	ENSG00000279582	22				Yes			1	No	No	No	No	No	No	No	No		No	No	Yes
ENSG00000279657	RP11-521H3.3	13		TEC	Yes				1	No	No	No	No	No	No	No	No		No	No	Yes
ENSG00000279739	CTB-105N12.2	5		TEC	Yes				1	No	No	No	No	No	No	No	No		No	No	Yes
ENSG00000279953	RP11-338K17.5	12	0	TEC	Yes		Yes	#	2	No	No	No	No	No	No	No	No		No	No	Yes
ENSG00000279961	OR5R1	11		polymorphic_pseudogene	Yes			%	1	Yes	Yes	No	No	No	No	No	No		No	No	No
ENSG00000280023	LLNLR-276H7.1	19	0	TEC		Yes		*	1	No	No	No	No	No	No	No	No		No	No	Yes
ENSG00000280106	CTC-523E23.3	19	0	TEC		Yes		*	1	No	No	No	No	No	No	No	No		No	No	Yes
ENSG00000280240	AL049794.1	20		protein_coding	Yes				1	No	No	No	No	No	No	No	No		No	No	Yes
ENSG00000280314	OR8K3	11		polymorphic_pseudogene	Yes			%	1	Yes	Yes	No	No	No	No	No	No		No	No	No
ENSG00000280367	RP11-121L10.2	11		TEC	Yes		Yes	%	2	No	No	No	No	No	No	No	No		No	No	Yes
ENSG00000280385	AP000648.5	11		TEC	Yes		Yes	%	2	No	No	No	No	No	No	No	No		No	No	Yes
