# Supplementary material for: Evolution of genetic networks for human creativity
Source: Mol Psychiatry. 2021 Apr 21;27(1):354–76. doi: 10.1038/s41380-021-01097-y (PMC8960414; doi:10.1038/s41380-021-01097-y)
Supplement: Supplementary file 11 — Supplementary Table S4 [file 41380_2021_1097_MOESM11_ESM.xlsx]

## Sheet: A
Table S2. (A) Description of the different types and sub-types of genes based on their possible molecular consequences. (B) Percentage of genes preserved among species from different biotypes
Types	Reduced types	Explanation
lncRNA	Antisense	Contain transcripts that overlap the genomic span (i.e. exon or introns) of a protein-coding locus on the opposite strand.
	lincRNA	Long intergenic non-coding RNAs
	Retained intron	Alternatively spliced transcript believed to contain intronic sequence relative to other, coding, variants.
	Sense intronic	Long non-coding transcript in introns of a coding gene that does not overlap any exons.
ncRNA	miRNA	microRNA precursors
	misc. RNA	miscellaneous other RNA
	snoRNA	small nucleolar RNA
	snRNA	small nuclear RNA
	tRNA	transfer RNA
	rRNA	ribosomal RNA
Coding	Protein coding	Contains an open reading frame (ORF).
	Nonsence mediated decay	If the coding sequence (following the appropriate reference) of a transcript finishes >50bp from a downstream splice site then it is tagged as NMD. If the variant does not cover the full reference coding sequence then it is annotated as NMD if NMD is unavoidable i.e. no matter what the exon structure of the missing portion is the transcript will be subject to NMD
Pseudogenes	Processed pseudogene	Pseudogene that lack introns and is thought to arise from reverse transcription of mRNA followed by reinsertion of DNA into the genome.
	Transcribed processed pseudogene	Pseudogene where protein homology or genomic structure indicates a pseudogene, but the presence of locus-specific transcripts indicates expression.
	Unprocessed pseudogene
	Unitary pseudogene
	Transcribed unprocessed pseudogene
Others	Processed transcript	Transcripts that do not contain an ORF.
	Sense overlapping	Long non-coding transcript that contains a coding gene in its intron on the same strand.
	TEC	To be Experimentally Confirmed. This is used for non-spliced EST clusters that have polyA features. This category has been specifically created for the ENCODE project to highlight regions that could indicate the presence of protein coding genes that require experimental validation, either by 5' RACE or RT-PCR to extend the transcripts, or by confirming expression of the putatively-encoded peptide…

## Sheet: B
Count of Reliable-Creative			Table S4. Distribution of types of genes found in the 3 genotypic networks of modern humans that are also present in Chimpanzees and Neanderthals
Row Labels	Total
coding	318		Self-awareness		Chimpanzee	Neanderthal
lncRNA	130		Gene Types	Total	%	%
ncRNA	39		coding	319	0.915094	0.927673
Pseudogenes	76		lncRNA	130	0	0.415385
Others	15		ncRNA	39	0.692308	0.102564
Grand Total	578		Pseudogenes	76	0.0263158	0.210526
			Others	15	0	0.133333
			Total	578	0.553633	0.641869
Chimpanzee
Sum of Reliable-Creative			Self-control		Chimpanzee	Neanderthal
Row Labels	Total		Row Labels	Total	%	%
coding	291		coding	259	0.922179	0.949416
lncRNA	0		lncRNA	94	0	0.446809
ncRNA	27		ncRNA	20	0.65	0.25
Pseudogenes	2		Pseudogenes	63	0	0.174603
Others	0		Others	8	0	0
Grand Total	320		Total	442	0.565611	0.683258
Neantherthal			Emotional Reactivity		Chimpanzee	Neanderthal
Sum of Reliable-Creative			Row Labels	Total	%	%
Row Labels	Total		coding	155	0.928105	0.934641
coding	295		lncRNA	54	0	0.481481
lncRNA	54		ncRNA	17	0.764706	0.117647
ncRNA	4		Pseudogenes	19	0	0.157895
Pseudogenes	16		Others	8	0	0.375
Others	2		Total	256	0.61753	0.705179
Grand Total	371
