# Supplementary material for: Evolution of genetic networks for human creativity
Source: Mol Psychiatry. 2021 Apr 21;27(1):354–76. doi: 10.1038/s41380-021-01097-y (PMC8960414; doi:10.1038/s41380-021-01097-y)
Supplement: Supplementary file 12 — Supplementary Table S5 [file 41380_2021_1097_MOESM12_ESM.xlsx]

## Sheet: Sheet1
Table S5. Analysis of 267 genes found in modern humans and not in chimpanzees or Neanderthals according to The Neanderthal Genome Project, Prüfer Analyses, and Chagyrskaya Project. *percentage of bp coverage in the genomes.
Gene Code	Gene Name	Gene Type	Self-awareness	Self-control	Consortium 2010	Prüfer 2014	Prüfer 2017 *	Chargyskaya 2018 *	Chromosome
ENSG00000128692	EIF2S2P4	processed_pseudogene	Yes		No	No	0.0745712	0.0745712	2
ENSG00000213070	HMGB3P6	processed_pseudogene			No	No	0.167504	0.167504	1
ENSG00000226562	CYP4F26P	lincRNA			No	No	1.06115	1.06115	9
ENSG00000265858	AL031176.1	miRNA	Yes		No	No	2.46914	1.23457	X
ENSG00000213152	RPL7AP60	processed_pseudogene	Yes		No	No	2.14376	2.14376	12
ENSG00000238335	ENSG00000238335			Yes	No	No	3.19149	3.19149	5
ENSG00000231942	HNRNPA1P36	processed_pseudogene		Yes	No	No	3.45912	3.45912	8
ENSG00000232202	AC098824.6	processed_pseudogene	Yes		No	No	6.40927	6.40927	2
ENSG00000264684	MIR4773-1	miRNA	Yes		No	No	7.79221	7.79221	2
ENSG00000231381	RNF2P1	processed_pseudogene	Yes	Yes	No	No	9.11794	9.11794	9
ENSG00000215263	AC025750.7	processed_pseudogene			No	No	9.31953	9.31953	2
ENSG00000228567	VN1R4	protein_coding			No	No	9.49185	9.49185	19
ENSG00000213301	HMGB3P11	processed_pseudogene	Yes		No	No	11.7745	11.7745	2
ENSG00000237793	RPL18AP16	processed_pseudogene		Yes	No	No	16.0448	12.5	X
ENSG00000269758	CTD-2245F17.9	lincRNA			No	No	12.8347	12.8347	19
ENSG00000271983	RP11-28H5.2	lincRNA		Yes	No	No	15.6823	15.6823	15
ENSG00000232946	RP11-390F4.2	processed_pseudogene		Yes	No	No	17.8788	17.8788	9
ENSG00000267011	CTB-50L17.16	lincRNA	Yes		No	No	19.1191	19.1191	19
ENSG00000241984	RPL7AP2	processed_pseudogene	Yes		No	No	19.5495	19.5495	14
ENSG00000229899	AC084290.2	processed_pseudogene	Yes		No	No	20.1072	20.1072	12
ENSG00000182965	NPM1P14	processed_pseudogene	Yes	Yes	No	No	20.3046	20.3046	7
ENSG00000255839	RP11-338K17.8	lincRNA	Yes		No	No	20.6633	20.6633	12
ENSG00000257528	KRT8P19	processed_pseudogene	Yes	Yes	No	No	22.696	22.696	12
ENSG00000260352	CTD-2288F12.1	antisense	Yes		No	No	23.8409	23.8409	16
ENSG00000183666	GUSBP1	transcribed_unprocessed_pseudogene	Yes	Yes	No	No	24.193	24.193	5
ENSG00000220997	AL161651.1	miRNA		Yes	No	No	24.6914	24.6914	10
ENSG00000227242	NBPF13P	unprocessed_pseudogene	Yes	Yes	No	No	26.1025	26.1025	1
ENSG00000241621	GOLGA2P6	unprocessed_pseudogene		Yes	No	No	27.6263	27.6263	10
ENSG00000261467	RP11-731K22.1	lincRNA		Yes	No	No	31.3153	31.3153	7
ENSG00000267049	AC002398.13	antisense	Yes		No	No	31.3694	31.3694	19
ENSG00000249619	HMGN1P13	processed_pseudogene		Yes	No	No	31.3869	31.3869	5
ENSG00000229057	RPS3AP54	processed_pseudogene	Yes		No	No	31.5789	31.5789	9
ENSG00000176378	PFN1P10	processed_pseudogene	Yes		No	No	31.5951	31.5951	1
ENSG00000227883	ATP6V0E1P4	processed_pseudogene	Yes		No	No	31.5978	31.5978	1
ENSG00000241810	HMGN2P13	processed_pseudogene	Yes		No	No	31.8681	31.8681	3
ENSG00000236913	AC025750.5	processed_pseudogene	Yes		No	No	32.7394	32.7394	2
ENSG00000254471	RP11-885L14.1	processed_pseudogene	Yes	Yes	No	No	33.0657	33.0657	11
ENSG00000254603	OR5M6P	unprocessed_pseudogene	Yes		No	No	34.188	34.188	11
ENSG00000268051	CTC-244M17.1	sense_intronic	Yes	Yes	No	No	34.365	34.365	19
ENSG00000230327	AC009234.1	processed_pseudogene			No	No	34.6207	34.6207	2
ENSG00000243455	RPS18P13	processed_pseudogene		Yes	No	No	35.9823	35.9823	19
ENSG00000258846	EEF1A1P33	processed_pseudogene	Yes	Yes	No	No	36.2319	36.2319	12
ENSG00000236924	RP11-390F4.6	lincRNA	Yes	Yes	No	No	36.5007	36.5007	9
ENSG00000249348	UGDH-AS1	antisense		Yes	No	No	38.3352	38.3352	4
ENSG00000255217	OR5J7P	unprocessed_pseudogene	Yes	Yes	No	No	38.4798	38.4798	11
ENSG00000108242	CYP2C18	protein_coding	Yes		No	No	39.1282	39.1282	10
ENSG00000261038	RP1-149C7.1	lincRNA	Yes		No	No	40.1623	40.1623	6
ENSG00000226510	UPK1A-AS1	antisense		Yes	No	No	40.3144	40.3144	19
ENSG00000252819	ENSG00000252819			Yes	No	No	43.2432	43.2432	20
ENSG00000172489	OR5T3	protein_coding	Yes	Yes	No	No	44.9119	44.9119	11
ENSG00000169075	RP3-509L4.3	processed_pseudogene			No	No	45.393	45.393	6
ENSG00000247373	RP11-486O12.2	lincRNA	Yes		No	No	47.0812	47.0812	12
ENSG00000251099	CTD-2367A17.1	processed_pseudogene		Yes	No	No	48.1481	48.1481	5
ENSG00000224790	AP000704.5	lincRNA		Yes	No	No	48.7585	48.7585	21
ENSG00000254689	RP11-354A14.1	lincRNA		Yes	No	No	49.0718	49.0718	8
ENSG00000248711	THUMPD3P1	unprocessed_pseudogene	Yes	Yes	No	No	49.6454	49.6454	7
ENSG00000238039	AF011889.2	lincRNA			No	No	52.3435	50.3183	X
ENSG00000258487	RP11-99L13.1	lincRNA		Yes	No	No	51.9974	51.9974	14
ENSG00000268721	RP11-588H23.5	processed_pseudogene	Yes		No	No	52.5333	52.5333	12
ENSG00000256581	NLRP9P	unprocessed_pseudogene		Yes	No	No	52.5999	52.5999	12
ENSG00000236115	RP11-62C3.6	antisense	Yes		No	No	53.082	53.082	9
ENSG00000266549	RP11-526I8.2	processed_pseudogene		Yes	No	No	53.2213	53.2213	18
ENSG00000231613	RP5-943J3.1	sense_intronic	Yes		No	No	53.3587	53.3587	1
ENSG00000234202	RP11-330C7.4	processed_pseudogene	Yes	Yes	No	No	53.5484	53.5484	1
ENSG00000260342	RP11-1035H13.3	protein_coding		Yes	No	No	53.8719	53.8719	16
ENSG00000253926	RP11-26E5.1	lincRNA	Yes		No	No	55.0179	55.0179	8
ENSG00000231128	RP5-1073O3.2	antisense		Yes	No	No	55.0738	55.0738	1
ENSG00000249649	MRPS33P2	processed_pseudogene		Yes	No	No	55.7632	55.7632	4
ENSG00000257658	RP3-521E19.3	processed_pseudogene	Yes		No	No	55.8647	55.8647	12
ENSG00000232526	VDAC1P13	processed_pseudogene	Yes		No	No	56.4103	56.4103	2
ENSG00000259448	RP11-16E12.1	lincRNA	Yes		No	No	56.5935	56.5935	15
ENSG00000242107	LINC01100	lincRNA	Yes		No	No	56.7569	56.7569	3
ENSG00000267470	ZNF571-AS1	antisense	Yes	Yes	No	No	56.8184	56.8184	19
ENSG00000226862	RP11-569A11.1	antisense		Yes	No	No	57.2683	57.2683	1
ENSG00000248489	CTD-2007H13.3	lincRNA	Yes	Yes	No	No	57.3433	57.3433	5
ENSG00000253242	IGLVIV-64	IG_V_pseudogene	Yes	Yes	No	No	57.6667	57.6667	22
ENSG00000226501	USF1P1	processed_pseudogene	Yes		No	No	57.9048	57.9048	21
ENSG00000229992	HMGB3P9	processed_pseudogene	Yes	Yes	No	No	58.2474	58.2474	1
ENSG00000226051	ZNF503-AS1	lincRNA	Yes		No	No	58.3877	58.3877	10
ENSG00000233441	CYP2AB1P	transcribed_unprocessed_pseudogene	Yes	Yes	No	No	59.0516	59.0516	3
ENSG00000228480	AC130464.1	unprocessed_pseudogene		Yes	No	No	59.1458	59.1458	16
ENSG00000258615	RP11-725G5.3	unprocessed_pseudogene		Yes	No	No	59.4771	59.4771	14
ENSG00000229052	RP11-386I23.1	transcribed_processed_pseudogene	Yes	Yes	No	No	60.876	60.876	1
ENSG00000272168	CASC15	lincRNA		Yes	No	No	61.1377	61.1377	6
ENSG00000253334	RP13-923O23.6	antisense		Yes	No	No	61.5504	61.5504	8
ENSG00000270087	RP11-399K21.11	lincRNA	Yes		No	No	62.3667	62.3667	10
ENSG00000234520	HRAT17	lincRNA	Yes		No	No	62.4475	62.4475	7
ENSG00000242021	RP11-268G12.3	lincRNA		Yes	No	No	63.3034	62.4525	X
ENSG00000260239	RP11-274H24.1	lincRNA			No	No	62.5694	62.5694	6
ENSG00000267439	AC002398.11	antisense	Yes		No	No	63.0387	63.0387	19
ENSG00000254557	RP11-102F4.2	antisense		Yes	No	No	63.1238	63.1238	8
ENSG00000253434	RP11-1101K5.1	lincRNA	Yes		No	No	63.3653	63.3653	8
ENSG00000255202	RP4-541C22.5	antisense		Yes	No	No	63.559	63.559	11
ENSG00000238034	RP5-1185K9.1	lincRNA	Yes	Yes	No	No	63.8399	63.8399	20
ENSG00000254033	RP11-431M3.2	lincRNA	Yes		No	No	63.9579	63.9579	8
ENSG00000240790	AC073934.6	antisense		Yes	No	No	63.9825	63.9825	7
ENSG00000273212	AC000068.10	antisense		Yes	No	No	64.0523	64.0523	22
ENSG00000234601	CHRM3-AS1	antisense		Yes	No	No	64.5474	64.5474	1
ENSG00000239467	AC007405.6	lincRNA	Yes		No	No	64.6624	64.6624	2
ENSG00000235501	RP4-639F20.1	antisense		Yes	No	No	64.9199	64.9199	1
ENSG00000258066	RP11-781A6.1	lincRNA		Yes	No	No	65.2509	65.2509	12
ENSG00000258510	RP11-493G17.4	processed_pseudogene	Yes		No	No	65.3144	65.3144	14
ENSG00000221891	FAM218BP	processed_pseudogene			No	No	65.4267	65.4267	4
ENSG00000255944	RP11-407A16.4	lincRNA	Yes		No	No	65.6653	65.6653	12
ENSG00000247934	RP11-967K21.1	antisense	Yes	Yes	No	No	66.1408	66.1408	12
ENSG00000233313	HMGA1P5	processed_pseudogene	Yes	Yes	No	No	66.2963	66.2963	10
ENSG00000230424	RP1-43E13.2	antisense		Yes	No	No	66.4206	66.4206	1
ENSG00000267586	LINC00907	lincRNA			No	No	66.9335	66.9335	18
ENSG00000231731	AC010976.2	antisense	Yes		No	No	66.9387	66.9387	2
ENSG00000267051	RP11-128P17.2	lincRNA		Yes	No	No	67.58	67.58	18
ENSG00000267098	RP11-325K19.1	lincRNA		Yes	No	No	67.6404	67.6404	18
ENSG00000254660	CTD-3051L14.14	processed_pseudogene	Yes		No	No	67.6849	67.6849	11
ENSG00000261190	C16orf97	processed_transcript		Yes	No	No	67.8559	67.8559	16
ENSG00000273388	RP11-401O9.4	antisense			No	No	68.1299	68.1299	17
ENSG00000224514	LINC00620	antisense		Yes	No	No	68.3602	68.3602	3
ENSG00000233237	LINC00472	lincRNA	Yes		No	No	68.4436	68.4436	6
ENSG00000232679	RP11-400N13.3	lincRNA	Yes		No	No	68.6183	68.6183	1
ENSG00000203266	RP11-560A15.3	lincRNA		Yes	No	No	68.6359	68.6359	20
ENSG00000271860	RP11-436D23.1	lincRNA	Yes		No	No	68.7648	68.7648	6
ENSG00000228563	AL133247.2	antisense	Yes		No	No	68.9913	68.9913	2
ENSG00000227227	AC017101.10	antisense		Yes	No	No	69.313	69.313	2
ENSG00000268623	CTB-52I2.3	processed_pseudogene		Yes	No	No	69.3681	69.3681	19
ENSG00000230735	RP11-413E1.4	sense_intronic	Yes		No	No	69.6106	69.6106	1
ENSG00000267374	RP11-244M2.1	lincRNA	Yes		No	No	69.7228	69.7228	18
ENSG00000261436	RP11-354I13.2	lincRNA		Yes	No	No	70.1467	70.1467	16
ENSG00000225872	LINC01529	lincRNA	Yes		No	No	70.2409	70.2409	19
ENSG00000240241	RP11-314M24.1	lincRNA		Yes	No	No	70.4077	70.4077	3
ENSG00000271949	RP11-302M6.4	protein_coding	Yes		No	No	70.8687	70.8687	1
ENSG00000235337	AC114765.2	lincRNA	Yes		No	No	70.8753	70.8753	2
ENSG00000269966	RP3-331H24.5	lincRNA	Yes		No	No	71.3527	71.3527	6
ENSG00000231906	RP11-541M12.3	processed_pseudogene		Yes	No	No	71.7842	71.7842	10
ENSG00000248343	RP11-556G22.2	antisense	Yes		No	No	72.0013	72.0013	4
ENSG00000234318	RP4-771M4.3	lincRNA	Yes		No	No	72.2202	72.2202	1
ENSG00000233048	RP5-1069C8.2	lincRNA	Yes	Yes	No	No	72.2311	72.2311	20
ENSG00000242120	RP11-231I13.2	antisense	Yes		No	No	72.4808	72.4808	3
ENSG00000233338	TLR8-AS1	antisense	Yes		No	No	76.1059	72.4982	X
ENSG00000226523	AC074375.1	processed_pseudogene	Yes	Yes	No	No	72.7749	72.7749	2
ENSG00000271810	RP11-426L16.10	protein_coding		Yes	No	No	73.8519	73.8519	1
ENSG00000260832	CTD-3253I12.1	antisense	Yes	Yes	No	No	74.2096	74.2096	16
ENSG00000259740	RP11-142J21.2	sense_intronic			No	No	74.4878	74.4878	15
ENSG00000270018			Yes		No	No	74.5614	74.5614	12
ENSG00000272694	RP1-63G5.8	antisense	Yes		No	No	74.7019	74.7019	22
ENSG00000234640	RP11-264E18.1	lincRNA	Yes		No	No	75.1526	75.1526	10
ENSG00000227210	AC079145.4	antisense	Yes		No	No	76.2238	76.2238	2
ENSG00000267101	RP11-846C15.2	antisense		Yes	No	No	76.2514	76.2514	18
ENSG00000227907	RP11-102C16.3	antisense	Yes	Yes	No	No	76.2811	76.2811	1
ENSG00000231999	FLJ27354	antisense	Yes		No	No	76.4506	76.4506	1
ENSG00000231027	AC079325.6	unprocessed_pseudogene		Yes	No	No	76.5505	76.5505	17
ENSG00000232190	RP11-134D3.1	lincRNA	Yes		No	No	76.7359	76.7359	16
ENSG00000254007	RP11-281H11.1	lincRNA	Yes	Yes	No	No	76.7936	76.7936	8
ENSG00000228237	EFCAB14-AS1	antisense	Yes		No	No	77.09	77.09	1
ENSG00000259703	LINC00593	lincRNA		Yes	No	No	77.1367	77.1367	15
ENSG00000225279	RP11-536C5.2	antisense		Yes	No	No	77.5919	77.5919	1
ENSG00000263155	MYZAP	protein_coding	Yes	Yes	No	No	77.8031	77.8031	15
ENSG00000254260	RP11-369E15.1	lincRNA	Yes	Yes	No	No	78.0268	78.0268	8
ENSG00000234593	RP4-704D23.1	lincRNA	Yes		No	No	78.2882	78.2882	1
ENSG00000224632	LL0XNC01-73E8.1	processed_pseudogene	Yes		No	No	76.7594	78.5597	X
ENSG00000248587	GDNF-AS1	lincRNA		Yes	No	No	78.8072	78.8072	5
ENSG00000270960	RP11-366M4.18	processed_pseudogene			No	No	79.0476	79.0476	4
ENSG00000232458	LINC01450	lincRNA	Yes		No	No	80.165	80.165	7
ENSG00000237016	AC013410.1	processed_pseudogene	Yes	Yes	No	No	80.1787	80.1787	2
ENSG00000224493	RP11-87O11.1	processed_pseudogene	Yes		No	No	80.867	80.867	1
ENSG00000228035	RP4-663N10.1	antisense	Yes		No	No	81.0932	81.0932	1
ENSG00000253768	CTB-33O18.1	lincRNA	Yes		No	No	81.4849	81.4849	5
ENSG00000223896	CCNJP2	processed_pseudogene	Yes	Yes	No	No	81.8417	81.8417	1
ENSG00000243715	CACNA2D3-AS1	antisense			No	No	82.0713	82.0713	3
ENSG00000163098	BIRC8	protein_coding	Yes		No	No	82.5161	82.5161	19
ENSG00000243902	ELFN2	sense_overlapping			No	No	82.6421	82.6421	22
ENSG00000215734	MRPL20P1	processed_pseudogene	Yes		No	No	82.8704	82.8704	21
ENSG00000225299	RP11-344A5.1	antisense	Yes	Yes	No	No	83.0095	83.0095	10
ENSG00000226814	RP3-419C19.2	processed_pseudogene		Yes	No	No	83.1579	83.1579	1
ENSG00000236770	AC079325.5	unprocessed_pseudogene		Yes	No	No	83.4332	83.4332	17
ENSG00000270328	RP11-33E15.1	processed_pseudogene			No	No	83.5871	83.5871	8
ENSG00000234826	AC003084.2	lincRNA	Yes		No	No	83.5936	83.5936	7
ENSG00000272987	OR5AL1	polymorphic_pseudogene	Yes		No	No	84.3496	84.3496	11
ENSG00000258906	CTD-2552B11.3	processed_pseudogene	Yes	Yes	No	No	84.466	84.466	14
ENSG00000235934	AC007405.8	antisense	Yes		No	No	84.633	84.633	2
ENSG00000256540	RP11-598F7.6	lincRNA	Yes		No	No	84.8356	84.8356	12
ENSG00000225482	RP11-542E6.3	processed_pseudogene		Yes	No	No	85.2368	85.2368	10
ENSG00000253823	IGLV1-62	IG_V_pseudogene		Yes	No	No	85.2459	85.2459	22
ENSG00000231322	RPL13AP17	transcribed_processed_pseudogene			No	No	85.4417	85.4417	7
ENSG00000256694	RP11-598F7.5	antisense	Yes		No	No	85.697	85.697	12
ENSG00000230920	RP11-527D15.1	lincRNA	Yes		No	No	86.15	86.15	9
ENSG00000248753	CTC-276P9.2	lincRNA	Yes	Yes	No	No	86.7606	86.7606	5
ENSG00000261229	MTHFS	lincRNA			No	No	86.79	86.79	15
ENSG00000249557	HSPD1P15	processed_pseudogene	Yes	Yes	No	No	87.0651	87.0651	5
ENSG00000229186	ADAM1A	unitary_pseudogene	Yes		No	No	87.1261	87.1261	12
ENSG00000267328	AC002398.12	antisense	Yes		No	No	87.8788	87.8788	19
ENSG00000226229	RPLP0P1	processed_pseudogene	Yes		No	No	88.0556	88.0556	20
ENSG00000270911	RP11-272L13.4	processed_pseudogene	Yes	Yes	No	No	88.64	88.64	1
ENSG00000230009	MTCO2P3	processed_pseudogene			No	No	88.8095	88.8095	13
ENSG00000216809	RP11-57K17.1	processed_pseudogene	Yes	Yes	No	No	88.8625	88.8625	6
ENSG00000271424	RP11-647O20.1	processed_pseudogene	Yes		No	No	89.0985	89.0985	14
ENSG00000254161	IGLVIV-65	IG_V_pseudogene	Yes	Yes	No	No	89.2116	89.2116	22
ENSG00000259561	RP11-300G22.2	sense_intronic		Yes	No	No	90.2667	90.2667	15
ENSG00000227188	MGAT3-AS1	antisense	Yes		No	No	90.6404	90.6404	22
ENSG00000254075	IGLVV-66	IG_V_pseudogene	Yes	Yes	No	No	91.1063	91.1063	22
ENSG00000253874	IGLVIV-66-1	IG_V_pseudogene	Yes	Yes	No	No	91.7211	91.7211	22
ENSG00000259377	CTD-2308G16.1	sense_intronic	Yes		No	No	91.8045	91.8045	15
ENSG00000253752	IGLVI-63	IG_V_pseudogene		Yes	No	No	92.2921	92.2921	22
ENSG00000223669	RP11-93B14.4	antisense		Yes	No	No	92.5926	92.5926	20
ENSG00000254514	RP11-958J22.3	lincRNA		Yes	No	No	92.8346	92.8346	11
ENSG00000270880	RP11-255E6.5	processed_pseudogene			No	No	93.5275	93.5275	3
ENSG00000229093	OR51AB1P	unprocessed_pseudogene	Yes		No	No	93.6995	93.6995	11
ENSG00000237650	OR11Q1P	processed_pseudogene		Yes	No	No	89.9543	93.7215	X
ENSG00000272254	RP11-531A24.7	antisense			No	No	94.0367	94.0367	8
ENSG00000264525	MIR4778	miRNA	Yes		No	No	94.9367	94.9367	2
ENSG00000271162	RP1-57E3.1	processed_pseudogene	Yes	Yes	No	No	95.0774	95.0774	6
ENSG00000228687	RP3-419C19.3	unprocessed_pseudogene		Yes	No	No	96.2798	96.2798	1
ENSG00000272291	ENSG00000272291		Yes		No	No	97.1831	97.1831	14
ENSG00000267005	AC002984.2	processed_pseudogene	Yes		No	No	99.5526	99.5526	19
ENSG00000221312	AL109922.1	miRNA	Yes		No	No	100	100	6
ENSG00000253756	CARSP2	processed_pseudogene	Yes		No	No	100	100	8
ENSG00000254890	RP11-10A7.1	processed_pseudogene	Yes	Yes	No	No	100	100	11
ENSG00000264341	MIR4417	miRNA	Yes	Yes	No	No	100	100	1
ENSG00000218512	SPTLC1P2	processed_pseudogene	Yes		No	No			6
ENSG00000221386	AC002979.1	miRNA	Yes		No	No			12
ENSG00000221659	AC104441.1	miRNA	Yes		No	No			3
ENSG00000262016	RP11-598F7.5	antisense	Yes		No	No			CHR_HSCHR12_1_CTG1
ENSG00000262193	RP11-598F7.6	antisense	Yes		No	No			CHR_HSCHR12_1_CTG1
ENSG00000262607	IQSEC3	protein_coding	Yes		No	No			CHR_HSCHR12_1_CTG1
ENSG00000263383	AC005549.1	miRNA			No	No			17
ENSG00000264051	ENSG00000264051		Yes		No	No			2
ENSG00000265515	AC092287.1	miRNA	Yes		No	No			16
ENSG00000271140	PRR20FP	unprocessed_pseudogene			No	No			13
ENSG00000273700	MIR6760	miRNA	Yes		No	No			12
ENSG00000273993	PTPRK	protein_coding	Yes		No	No			CHR_HSCHR6_1_CTG8
ENSG00000274287	SCRIB	protein_coding	Yes		No	No			CHR_HSCHR8_3_CTG7
ENSG00000274697	MIR6761	miRNA	Yes		No	No			12
ENSG00000275122	THEMIS	protein_coding	Yes	Yes	No	No			CHR_HSCHR6_1_CTG8
ENSG00000275149	RP11-427J23.1	lincRNA	Yes		No	No			13
ENSG00000275270	AL133391.1	miRNA	Yes		No	No			9
ENSG00000275361	LL22NC03-88E1.18	unprocessed_pseudogene		Yes	No	No			22
ENSG00000275409	RP11-131L12.4	lincRNA	Yes	Yes	No	No			12
ENSG00000275678	RP4-547N15.3	sense_intronic	Yes		No	No			1
ENSG00000275759	RP11-131L12.3	lincRNA	Yes	Yes	No	No			12
ENSG00000276347	MIR7162	miRNA		Yes	No	No			10
ENSG00000276476	LINC00540	lincRNA			No	No			13
ENSG00000276490	RP11-400G3.5	protein_coding	Yes		No	No			10
ENSG00000276680	HYMAI	misc_RNA	Yes	Yes	No	No			6
ENSG00000276688	RP5-828H9.4	lincRNA		Yes	No	No			20
ENSG00000276759	RP11-80I3.1	lincRNA	Yes	Yes	No	No			9
ENSG00000276893	AL136231.1	miRNA		Yes	No	No			9
ENSG00000277043	EEF1A1P42	processed_pseudogene		Yes	No	No			6
ENSG00000277215	SPANXA2-OT1	lincRNA	Yes		No	No			X
ENSG00000277534	RP11-9E17.1	sense_intronic	Yes		No	No			18
ENSG00000277654	RP11-255M2.3	lincRNA	Yes		No	No			15
ENSG00000277876	RP11-467P22.5	unprocessed_pseudogene	Yes	Yes	No	No			X
ENSG00000278128	RP11-440J4.2	processed_pseudogene	Yes		No	No			6
ENSG00000278305	RP11-326L9.1	lincRNA	Yes		No	No			13
ENSG00000278733	RP11-425D17.1	antisense	Yes	Yes	No	No			12
ENSG00000278861	RP11-338K17.6	TEC	Yes		No	No			12
ENSG00000278881	FP325331.1	protein_coding			No	No			22
ENSG00000279087	RP11-83B20.10	TEC		Yes	No	No			12
ENSG00000279248	RP11-643G5.1	TEC	Yes		No	No			11
ENSG00000279289	RP3-331H24.6	TEC	Yes		No	No			6
ENSG00000279295	RP11-683O4.1	TEC	Yes		No	No			11
ENSG00000279333	RP11-75I2.3	TEC	Yes	Yes	No	No			1
ENSG00000279582	ENSG00000279582			Yes	No	No			22
ENSG00000279657	RP11-521H3.3	TEC	Yes		No	No			13
ENSG00000279739	CTB-105N12.2	TEC	Yes		No	No			5
ENSG00000279953	RP11-338K17.5	TEC	Yes		No	No			12
ENSG00000280023	LLNLR-276H7.1	TEC		Yes	No	No			19
ENSG00000280106	CTC-523E23.3	TEC		Yes	No	No			19
ENSG00000280240	AL049794.1	protein_coding	Yes		No	No			20
ENSG00000280367	RP11-121L10.2	TEC	Yes		No	No			11
ENSG00000280385	AP000648.5	TEC	Yes		No	No			11
