# Supplementary material for: Evolution of genetic networks for human creativity
Source: Mol Psychiatry. 2021 Apr 21;27(1):354–76. doi: 10.1038/s41380-021-01097-y (PMC8960414; doi:10.1038/s41380-021-01097-y)
Supplement: Supplementary file 15 — Supplementary Tables S8 - S12 [file 41380_2021_1097_MOESM15_ESM.xlsx]

## Sheet: Table S8
Table S8. Data summary of One-Way ANOVA analysis for the significance of the differences in the number of the 972 genes associated with personality in modern humans among the three species (ANOVA, p < 0.0001) with contrasts of numbers of these genes in pairs of the species depending on whether the samples are assumed to be correlated or independent. Significance of each comparison corrected for n…
	Networks	Sample	Source	SS	df	MS	F	P	Effect Size f
	Self-awareness
	M1 vs M2 P<.01	Correlated	between	38.4136	2	19.2068	239.79	<.0001
	M1 vs M3 P<.01	N=972	within	155.586	1942	0.0801
	M2 vs M3 P<.01
	M1 vs M2 P<.01	Independent	between	38.4136	2	19.2068	82.48	<.0001
	M1 vs M3 P<.01	N=972	within	678.336	2913	0.232865
	M2 vs M3 P<.05
	M1 vs M2 P<.01	Correlated	between	54.508	2	27.254	205.24	<.0001	0.4587
	M1 vs M3 P<.01	N=685	within	272.488	1368	0.132791
	M2 vs M3 P<.01
	Self-control
	M1 vs M2 P<.01	Correlated	between	20.2908	2	10.1454	166.32	<.0001
	M1 vs M3 P<.01	N=972	within	118.376	1942	0.061
	M2 vs M3 P<.01
	M1 vs M2 P<.01	Independent	between	20.2908	2	10.1454	46.55	<.0001
	M1 vs M3 P<.01	N=972	within	634.877	2913	0.217946
	M2 vs M3 P<.05
	M1 vs M2 P<.01	Correlated	between	26.7245	2	13.3622	176.05	<.0001	0.3474
	M1 vs M3 P<.01	N=738	within	111.942	1474	0.0759
	M2 vs M3 P<.01
	Emotional reactivity
	M1 vs M2 P<.01	Correlated	between	5.20439	2	2.6022	72.69	<.0001
	M1 vs M3 P<.01	N=972	within	69.4623	1942	0.0358
	M2 vs M3 P<.05
	M1 vs M2 P<.01	Independent	between	5.20439	2	2.6022	16.43	<.0001
	M1 vs M3 P<.01	N=972	within	461.236	2913	0.158337
	M2 vs M3 nonsignificant
	M1 vs M2 P<.01	Correlated	between	6.07283	2	3.03641	73.7	<.0001	0.2076
	M1 vs M3 P<.01	N=833	within	68.5939	1664	0.0412
	M2 vs M3 P<.05

## Sheet: Table S9
Table. Data summary of One-Way ANOVA analysis for samples treated as independent
Table S9. Data summary of One-Way ANOVA analysis for the significance of the proportions of genes for the three networks between chimpanzees and Neanderthals. Samples were unbiasely treated as independent. Comparisons include all or non-redundant genes. f is the Cohen effect size (see Supplementary Methods).
	Networks	Source	SS	df	MS	F	P	Effect Size
	N: Observations							f
	Self-awareness
	N: all genes	between	1.33796	1	1.33796	9.1	<.0001
	972	within	444.044	1942	0.161
	N:non-redundant	between	11.1154	1	11.1154	27.21	<.0001	0.4919
	117	within	47.3846	116	0.4085
	Self-control
	N: all genes	between	1.39095	1	1.39095	6.86	<.008
	972	within	393.868	1942	0.202816
	N:non-redundant	between	16.0952	1	16.0952	103.14	<.0001	0.7875
	84	within	25.9048	166	0.156053
	Emotional reactivity
	N: all genes	between	0.248971	1	0.248971	1.76	>.184
	972	within	275.051	1942	0.141633
	N:non-redundant	between	4.48148	1	4.48148	21.1	<.0001	0.4473
	54	within	22.5185	106	0.212439

## Sheet: Table S10
Table 10. Data summary of One-Way ANOVA analysis for the significance of the well- and ill-being of Neanderthal-like compared to Sapiens-like SNP-sets. f is the Cohen effect size. Samples were considered correlated. (See Supplementary Methods.)
	Networks	Mean	Sample	Source	SS	df	MS	F	P	Effect Size f
	Self-awareness
	M1 vs M2 P<.01	M1=5.35	Correlated	between	2200.11	3	733.37	34.05	<.0001	0.3392
	M1 vs M3 P<.01	M2=7.6	N=84	within	5880	252	21.53
	M1 vs M4 P<.01	M3=1.51
	M2 vs M3 P<.01	M4=2.26
	M2 vs M4 P<.01
	M3 vs M4 non-significant
	Self-awareness+Self-Control
	M1 vs M2 P<.01	M1=3.24	Correlated	between	1479.52	3	493.17	35.21	<.0001	0.2802
	M1 vs M3 P<.01	M2=4.82	N=152	within	7016.4	454	14.01
	M1 vs M4 P<.01	M3=1.03
	M2 vs M3 P<.01	M4=1.58
	M2 vs M4 P<.01
	M3 vs M4 non-significant
	Emotional reactivity
	M1 vs M2 non-significant	M1=1.11	Correlated	between	520.08	3	173.34	15.54	<.0005	0.211
	M1 vs M3 <.05	M2=1.94	N=38	within	1572.6	112	11.15
	M1 vs M4 P<.01	M3=3.07
	M2 vs M3 non-significant	M4=5.46
	M2 vs M4 P<.0.5
	M3 vs M4 P<.05
	M1: Neanderthal-like Well-being
	M2: Sapiens-like Well-being
	M3: Neanderthal-like ill-being
	M4:Sapiens-like Ill-being
				2.3	230	43.3962	-56.6038
				2.3	230	30.2632	-69.7368
				1.56	156	48.1481	-51.8519
				1.56	156	32.5	-67.5
				1	100	38.4615	-61.5385
				1.74	2.8	2.96	5.21

## Sheet: Table S12
Table S12. Data summary of One-Way ANOVA analysis for the significance of the DAF values. f is the Cohen effect size. Samples were considered correlated. (See Supplementary Methods.)
	Sample	Source	SS	df	MS	F	P	Effect Size f
	Correlated	between	7.75	1	7.75	45.32	<.00001	0.6912
	N=47	within	15.7	92	0.17
	Correlated	between	2.66	1	2.66	11.75	<.0019	0.3518
	N=48	within	21.33	94	0.22
	Correlated	between	6.03	1	6.03	30.23	<.00001	0.5143
	N=56	within	21.96	110	0.19
	Correlated	between	2.28	1	2.28	9.78	<.0022	0.3128
	N=56	within	25.71	110	0.23
	Independent	between	0.06	1	0.06	4.54	<.03	0.2475
	N=102	within	1.64	102	0.01

## Sheet: Table S11
Table S11. Data summary of One-Way ANOVA analysis for the significance of the lncRNAs and pseudogenes distinguishing the types of genes found in the three personality networks. f is the Cohen effect size. Samples were considered independent (See Supplementary Methods.)
	Sample	Source	SS	df	MS	F	P	Effect Size f
	Correlated	between	25.99	5	17.31	91.1	<.0001	0.6912
	N=322	within	168.53	1926	0.19
