# Supplementary material for: Evolution of genetic networks for human creativity
Source: Mol Psychiatry. 2021 Apr 21;27(1):354–76. doi: 10.1038/s41380-021-01097-y (PMC8960414; doi:10.1038/s41380-021-01097-y)
Supplement: Supplementary file 16 — Supplementary Table S13 [file 41380_2021_1097_MOESM16_ESM.xlsx]

## Sheet: genes_results
Table S13. Selection of groups of genes mapped to personality-related SNP sets that include at least one gene found only in modern humans. Results showing genes in significantly expressed regions of interest and their association with the Self-awareness and Self-control learning networks. Two super SNP sets related to temperament (G_8_8) and character (G_3_1) were also included.
Genes_brain	Self-awareness	Self-control	SNP Sets character	SNP Sets temperament	SNP Set_G_8_8	SNP Set G_3_1
ACOXL	Self-awareness		ACOXL
ATXN1	Self-awareness		ATXN1
BLCAP	Self-awareness		BLCAP
C7orf60	Self-awareness		C7orf60
CCDC91	Self-awareness		CCDC91
CDH13		Self-control	CDH13	CDH13	CDH13
CHORDC1	Self-awareness		CHORDC1
COL25A1	Self-awareness		COL25A1	COL25A1
CPNE9	Self-awareness		CPNE9
CSMD1	Self-awareness		CSMD1	CSMD1
CTNNA3		Self-control	CTNNA3		CTNNA3
CWC15	Self-awareness		CWC15	CWC15
DAAM1		Self-control	DAAM1	DAAM1	DAAM1
DDX60L	Self-awareness		DDX60L		DDX60L
DMRT3	Self-awareness		DMRT3
EML1	Self-awareness		EML1
EVI5		Self-control	EVI5		EVI5
FAM170A	Self-awareness		FAM170A	FAM170A
FAM69A		Self-control	FAM69A		FAM69A
FARP1		Self-control	FARP1		FARP1
FRMPD4	Self-awareness		FRMPD4	FRMPD4	FRMPD4
GFI1		Self-control	GFI1		GFI1
GLRA2	Self-awareness		GLRA2
HSD17B4	Self-awareness		HSD17B4	HSD17B4
IWS1	Self-awareness		IWS1
KCNH8		Self-control	KCNH8	KCNH8	KCNH8
KDM4D	Self-awareness		KDM4D	KDM4D
LMCD1	Self-awareness		LMCD1
LRRTM3		Self-control	LRRTM3		LRRTM3
LRTM1	Self-awareness		LRTM1		LRTM1
LUZP2	Self-awareness		LUZP2	LUZP2
MAGI2	Self-awareness		MAGI2	MAGI2
MEF2A	Self-awareness		MEF2A
MS4A3	Self-awareness		MS4A3	MS4A3
MTMR14	Self-awareness		MTMR14
MYO16	Self-awareness		MYO16	MYO16
NAALAD2	Self-awareness		NAALAD2
NPAS3	Self-awareness		NPAS3	NPAS3
NPS		Self-control	NPS		NPS
NTRK2	Self-awareness		NTRK2
OR5I1	Self-awareness		OR5I1	OR5I1
PLEK	Self-awareness		PLEK
PRKD1	Self-awareness		PRKD1
PTPRT	Self-awareness		PTPRT	PTPRT
RALB	Self-awareness		RALB
RALYL	Self-awareness		RALYL		RALYL
RCBTB1	Self-awareness		RCBTB1
REG1A		Self-control	REG1A		REG1A
RPL13AP17	Self-awareness		RPL13AP17	RPL13AP17
RPL39L	Self-awareness		RPL39L
RTL1	Self-awareness		RTL1
SETBP1	Self-awareness		SETBP1	SETBP1
SIPA1L3		Self-control	SIPA1L3		SIPA1L3
SLC14A2	Self-awareness		SLC14A2	SLC14A2
SLCO3A1	Self-awareness		SLCO3A1		SLCO3A1
SLCO5A1	Self-awareness		SLCO5A1		SLCO5A1
SMG1	Self-awareness		SMG1	SMG1
SOSTDC1	Self-awareness		SOSTDC1
STK24		Self-control	STK24		STK24
STXBP6	Self-awareness		STXBP6
TERF1	Self-awareness		TERF1	TERF1
THEMIS	Self-awareness		THEMIS		THEMIS
TLR8	Self-awareness		TLR8
TLR8-AS1	Self-awareness		TLR8-AS1
TNFAIP6	Self-awareness		TNFAIP6
TNFAIP8	Self-awareness		TNFAIP8	TNFAIP8
ARHGAP22		Self-control		ARHGAP22
C10orf88		Self-control		C10orf88	C10orf88
CALD1		Self-control		CALD1	CALD1
CAMTA1	Self-awareness			CAMTA1
CCDC39	Self-awareness			CCDC39
CDKL5	Self-awareness			CDKL5
CHAT		Self-control		CHAT
CNTNAP5	Self-awareness			CNTNAP5
COL27A1	Self-awareness			COL27A1
COX7A2L	Self-awareness			COX7A2L
CREB5		Self-control		CREB5	CREB5
CTNNAL1		Self-control		CTNNAL1	CTNNAL1
CUZD1		Self-control		CUZD1	CUZD1
CYP2C18	Self-awareness			CYP2C18
CYP2C9	Self-awareness			CYP2C9
DAB1	Self-awareness			DAB1
DCC	Self-awareness			DCC
DGKB	Self-awareness			DGKB
EBF3		Self-control		EBF3	EBF3
EML4	Self-awareness			EML4
EYS	Self-awareness			EYS
FAM24B		Self-control		FAM24B	FAM24B
GCOM1		Self-control		GCOM1
GDNF		Self-control		GDNF	GDNF
HAAO	Self-awareness			HAAO
IDS	Self-awareness			IDS
IGSF1		Self-control		IGSF1	IGSF1
KCNG3	Self-awareness			KCNG3
MAGEA11	Self-awareness			MAGEA11
MAN1A1	Self-awareness			MAN1A1
MCTP2	Self-awareness			MCTP2
MTA3	Self-awareness			MTA3
NOX4	Self-awareness			NOX4
NR3C2	Self-awareness			NR3C2
NRXN1	Self-awareness			NRXN1
OXER1	Self-awareness			OXER1
PARP8	Self-awareness			PARP8
PGLYRP4	Self-awareness			PGLYRP4
POU6F2	Self-awareness			POU6F2
PRICKLE2		Self-control		PRICKLE2	PRICKLE2
RUNX1	Self-awareness			RUNX1
SAMD12	Self-awareness			SAMD12
SLC13A3	Self-awareness			SLC13A3
SOBP	Self-awareness			SOBP
SRPX		Self-control		SRPX	SRPX
TAPT1	Self-awareness			TAPT1
TCF15	Self-awareness			TCF15
UBL3		Self-control		UBL3	UBL3
UNC5C		Self-control		UNC5C	UNC5C
ABCC4		Self-control			ABCC4
ABCG1		Self-control			ABCG1
ABHD2		Self-control			ABHD2
AK3		Self-control			AK3
AP4B1		Self-control			AP4B1
ARL6IP1		Self-control			ARL6IP1
AVEN		Self-control			AVEN
BCAT1		Self-control			BCAT1
BMP7		Self-control			BMP7
BRSK2		Self-control			BRSK2
C22orf39		Self-control			C22orf39
C4orf50		Self-control			C4orf50
CCDC148		Self-control			CCDC148
CD300LB		Self-control			CD300LB
CHRM3		Self-control			CHRM3
CHST9		Self-control			CHST9
CLDN5		Self-control			CLDN5
CLMN		Self-control			CLMN
COL2A1		Self-control			COL2A1
CRB1		Self-control			CRB1
CXorf21		Self-control			CXorf21
DCLRE1B		Self-control			DCLRE1B
DLG2		Self-control			DLG2
DMD		Self-control			DMD
DRP2		Self-control			DRP2
EGFL6		Self-control			EGFL6
EMP3		Self-control			EMP3
ERICH1-AS1		Self-control			ERICH1-AS1
ESRRG		Self-control			ESRRG
EXOC4		Self-control			EXOC4
FAM101A		Self-control			FAM101A
FAM107B		Self-control			FAM107B
FAM169B		Self-control			FAM169B
FAM65B		Self-control			FAM65B
FGD3		Self-control			FGD3
FIP1L1		Self-control			FIP1L1
FMNL2		Self-control			FMNL2
FRMD4A		Self-control			FRMD4A
FSCB		Self-control			FSCB
GABRA4		Self-control			GABRA4
GJA1		Self-control			GJA1
GNAO1		Self-control			GNAO1
GPR133		Self-control			GPR133
GULP1		Self-control			GULP1
HABP2		Self-control			HABP2
HIRA		Self-control			HIRA
HLCS		Self-control			HLCS
HPCAL1		Self-control			HPCAL1
IGSF8		Self-control			IGSF8
ITGAV		Self-control			ITGAV
ITPR2		Self-control			ITPR2
KCNMA1		Self-control			KCNMA1
KCNS3		Self-control			KCNS3
KDM4C		Self-control			KDM4C
LGALS2		Self-control			LGALS2
LINC00598		Self-control			LINC00598
LIPC		Self-control			LIPC
LRP1B		Self-control			LRP1B
MACF1		Self-control			MACF1
MACROD2		Self-control			MACROD2
MAGI3		Self-control			MAGI3
MCPH1		Self-control			MCPH1
MKLN1		Self-control			MKLN1
MOV10		Self-control			MOV10
MPRIP		Self-control			MPRIP
MTPAP		Self-control			MTPAP
MYH14		Self-control			MYH14
MYLIP		Self-control			MYLIP
MYO7A		Self-control			MYO7A
MYPOP		Self-control			MYPOP
NELL1		Self-control			NELL1
NOS1		Self-control			NOS1
NPFFR1		Self-control			NPFFR1
NTSR1		Self-control			NTSR1
NXN		Self-control			NXN
OSBPL10		Self-control			OSBPL10
OSBPL6		Self-control			OSBPL6
OTOA		Self-control			OTOA
PARK2		Self-control			PARK2
PARL		Self-control			PARL
PCSK2		Self-control			PCSK2
PDE4D		Self-control			PDE4D
PIK3R1		Self-control			PIK3R1
PLCB4		Self-control			PLCB4
PLEKHG2		Self-control			PLEKHG2
PLXNA4		Self-control			PLXNA4
PMM2		Self-control			PMM2
POMT2		Self-control			POMT2
PPFIBP1		Self-control			PPFIBP1
PPM1J		Self-control			PPM1J
PPP1R9A		Self-control			PPP1R9A
PRKG1		Self-control			PRKG1
PTPN22		Self-control			PTPN22
PTPRN2		Self-control			PTPRN2
RAB3IL1		Self-control			RAB3IL1
RAMP1		Self-control			RAMP1
RGS7		Self-control			RGS7
RHOC		Self-control			RHOC
RSBN1		Self-control			RSBN1
RSPO1		Self-control			RSPO1
RXRG		Self-control			RXRG
SHH		Self-control			SHH
SLC17A8		Self-control			SLC17A8
SLC23A2		Self-control			SLC23A2
SLIT1		Self-control			SLIT1
SVIL		Self-control			SVIL
SYNE1		Self-control			SYNE1
SYT2		Self-control			SYT2
SYTL3		Self-control			SYTL3
TBC1D1		Self-control			TBC1D1
TFF3		Self-control			TFF3
TMEM143		Self-control			TMEM143
TMOD2		Self-control			TMOD2
TP53INP1		Self-control			TP53INP1
UBR4		Self-control			UBR4
UFD1L		Self-control			UFD1L
UGDH		Self-control			UGDH
UTRN		Self-control			UTRN
VPS8		Self-control			VPS8
VWA5A		Self-control			VWA5A
WDR87		Self-control			WDR87
WDR93		Self-control			WDR93
WDSUB1		Self-control			WDSUB1
ZBTB20		Self-control			ZBTB20
ZNF385D		Self-control			ZNF385D
AC004053.1		Self-control				AC004053.1
ACAD10		Self-control				ACAD10
ALDH2		Self-control				ALDH2
ATP6V0A2		Self-control				ATP6V0A2
ATXN2		Self-control				ATXN2
CNTLN		Self-control				CNTLN
CSRNP1		Self-control				CSRNP1
CUX2		Self-control				CUX2
DDX55		Self-control				DDX55
FAM109A		Self-control				FAM109A
FAM19A2		Self-control				FAM19A2
GIN1		Self-control				GIN1
GPA33		Self-control				GPA33
GTF2H3		Self-control				GTF2H3
HYMAI		Self-control				HYMAI
LINC00472		Self-control				LINC00472
LSAMP		Self-control				LSAMP
MAPKAPK5		Self-control				MAPKAPK5
MATN3		Self-control				MATN3
OCM2		Self-control				OCM2
PAM		Self-control				PAM
PGRMC2		Self-control				PGRMC2
PTPN11		Self-control				PTPN11
SGCZ		Self-control				SGCZ
SH2B3		Self-control				SH2B3
TCTN2		Self-control				TCTN2
TMED2		Self-control				TMED2
TMEM116		Self-control				TMEM116
TMEM132C		Self-control				TMEM132C
TMEM168		Self-control				TMEM168
WDR35		Self-control				WDR35
