# Supplementary material for: Evolution of genetic networks for human creativity
Source: Mol Psychiatry. 2021 Apr 21;27(1):354–76. doi: 10.1038/s41380-021-01097-y (PMC8960414; doi:10.1038/s41380-021-01097-y)
Supplement: Supplementary file 17 — Supplementary Table S14 [file 41380_2021_1097_MOESM17_ESM.xlsx]

## Sheet: Character.GetROIs.Result
Table S14. ROIs identified by using the ProcessGenesList (PGL) program from the Allen Human Brain Atlas. Gene Match indicates only human genes from the personality SNP sets displaying significant differential expression in distinct brain areas. *1 genes matched with a super SNP set (G_31_1) related to the character trait. *2 genes matched with a super SNP set (G_8_8) related to the temperament tr…
Structure	Ranking	Gene Match	Self-awareness
Character Phenotype
pontine nuclei, left	0.702491	MS4A3	Yes
pontine nuclei, right	0.244573	CDH13	Yes
amygdalohippocampal transition zone, right	0.206406	HSD17B4	Yes
paracentral lobule, anterior part, right, inferior bank of gyrus	0.19395	PLEK	Yes
lingual gyrus, left, peristriate	0.188434	PRKD1	Yes
arcuate nucleus of medulla, left	0.171145	RALB	Yes
inferior temporal gyrus, right, bank of mts	0.164858	REG1A	Yes
supramarginal gyrus, right, inferior bank of gyrus	0.164858	TNFAIP6	Yes
IX	0.160765	SLC14A2	Multiple
lateral medullary reticular group, left	0.157414	NAALAD2	Yes
V	0.146501	FARP1	Yes
VI, right, lateral hemisphere	0.137633	MAGI2	Multiple
Crus I, left, lateral hemisphere	0.133719	OR5I1	Yes
Crus I, left, paravermis	0.126928	PTPRT	Multiple
inferior temporal gyrus, right, lateral bank of gyrus	0.126068	DAAM1	Yes
CA1 field, left	0.124437	TNFAIP8	Yes
gyrus rectus, right	0.123843	SOSTDC1	Yes
lateral orbital gyrus, left	0.123339	SETBP1	Yes
I-II	0.123132	SLCO3A1	Yes
superior temporal gyrus, left, lateral bank of gyrus	0.118624	STXBP6	Yes
VIIB, left, paravermis	0.117141	LMCD1	Multiple
supramarginal gyrus, left, inferior bank of gyrus	0.112248	CWC15	Multiple
cingulate gyrus, frontal part, left, inferior bank of gyrus	0.110913	RCBTB1	Yes
motor nucleus of trigeminal nerve, left	0.108837	CCDC91	Yes
postcentral gyrus, right, bank of the posterior central sulcus	0.103203	IWS1	Yes
VI	0.102521	KDM4D	Yes
Crus II, left, lateral hemisphere	0.100356	DMRT3	Yes
Crus II, right, paravermis	0.0969751	MTMR14	Yes
IX, right, paravermis	0.0969751	CSMD1	Yes
superior frontal gyrus, left, medial bank of gyrus	0.096204	LRTM1	Yes
VIIIB, left, lateral hemisphere	0.093624	COL25A1	Multiple
pontine reticular formation, left	0.0932681	RPL39L	Yes
nucleus accumbens, right	0.0928826	KCNH8	Multiple
X	0.0918149	C7orf60	Multiple
precuneus, left, inferior lateral bank of gyrus	0.0898873	CPNE9	Yes
VI, left, paravermis	0.0897983	FAM170A	Multiple
substantia nigra, pars reticulata, left	0.0872776	LRRTM3	Yes
VIIB, left, lateral hemisphere	0.0841934	FAM69A	Yes
III	0.0827995	MYO16	Yes
frontal pole, left, superior aspect	0.0825623	STK24	Yes
VIIIA, left, lateral hemisphere	0.0782918	LUZP2	Yes
fusiform gyrus, right, lateral bank of gyrus	0.0775801	EVI5	Yes
middle frontal gyrus, right, inferior bank of gyrus	0.0775801	THEMIS	Yes
VI, left, lateral hemisphere	0.0740214	NPAS3	Yes
long insular gyri, right	0.072242	NTRK2	Yes
III, left, paravermis	0.0710854	TLR8	Yes
inferior temporal gyrus, right, bank of the its	0.0678826	TERF1	Yes
superior parietal lobule, left, inferior bank of gyrus	0.0652432	SIPA1L3	Yes
CA3 field, left	0.0625445	SMG1	Yes
body of caudate nucleus, left	0.0619217	EML1	Multiple
globus pallidus, internal segment, right	0.0619217	NPS	Multiple
IX, left, paravermis	0.0610024	MEF2A	Yes
VIIIA, left, paravermis	0.0581851	CHORDC1	Yes
supramarginal gyrus, left, superior bank of gyrus	0.0581851	RPL13AP17	Multiple
cochlear nuclei, left	0.0548636	BLCAP	Yes
medial orbital gyrus, left	0.0533808	SLCO5A1	Yes
superior frontal gyrus, right, lateral bank of gyrus	0.0516014	RALYL	Yes
abducens nucleus, left	0.0516014	ACOXL	Yes
occipito-temporal gyrus, left, inferior bank of gyrus	0.0515421	GLRA2	Yes
middle frontal gyrus, left, inferior bank of gyrus	0.049911	ATXN1	Yes
cingulate gyrus, frontal part, left, superior bank of gyrus	0.049911	GFI1	Yes
septal nuclei, left	0.0496441	DDX60L	Yes
IX, left, lateral hemisphere	0.0493772	CTNNA3	Yes
subiculum, left	0.0493772	FRMPD4	Yes
Crus I, right, lateral hemisphere	0.0484875	TLR8-AS1	Yes
middle temporal gyrus, right, inferior bank of gyrus	0.0484875
postcentral gyrus, right, inferior lateral aspect of gyrus	0.0484875
VIIB	0.0474496
V, left, lateral hemisphere	0.0456702
anterior orbital gyrus, left	0.0443654
inferior temporal gyrus, left, bank of mts	0.042497
IV, left, lateral hemisphere	0.0423488
IV	0.0415184
motor nucleus of trigeminal nerve, right	0.0412811
globus pallidus, external segment, right	0.0412811
superior frontal gyrus, left	0.0388197
middle temporal gyrus, left, inferior bank of gyrus	0.0388197
precuneus, left, superior lateral bank of gyrus	0.0388197
paracentral lobule, posterior part, right, bank of cingulate sulcus	0.03879
lateral hypothalamic area, tuberal region, left	0.0384045
cingulate gyrus, retrosplenial part, left, inferior bank of gyrus	0.0384045
inferior frontal gyrus, triangular part, left	0.0355872
cingulate gyrus, parietal part, left, superior bank of gyrus	0.033274
superior olivary complex, left	0.033274
cuneate nucleus, left	0.0329181
VIIIB	0.0318802
dorsal motor nucleus of the vagus, right	0.0309609
precuneus, right, superior lateral bank of gyrus	0.0309609
claustrum, right	0.0303381
superior parietal lobule, left, superior bank of gyrus	0.029656
red nucleus, left	0.029656
Heschl's gyrus, right	0.0290925
angular gyrus, left, inferior bank of gyrus	0.0281139
cortico-medial group, left	0.0277284
head of caudate nucleus, left	0.0274318
gyrus rectus, left	0.0274318
superior temporal gyrus, left, inferior bank of gyrus	0.0253262
choroid plexus of the lateral ventricle	0.0234282
globus pallidus, external segment, left	0.0234282
V, left, paravermis	0.0224792
pallidohypothalamic nucleus, left	0.0221827
facial motor nucleus, left	0.0206406
dorsal lateral geniculate nucleus, left	0.019395
III, left, lateral hemisphere	0.0187426
middle frontal gyrus, left, superior bank of gyrus	0.0187426
fusiform gyrus, left, lateral bank of gyrus	0.0177936
lingual gyrus, left, striate	0.016637
fusiform gyrus, left, bank of the its	0.0164591
vestibular nuclei, left	0.0164591
planum polare, left	0.0118624
cingulate gyrus, parietal part, left, inferior bank of gyrus	0.0110913
occipito-temporal gyrus, left, superior bank of gyrus	0.0110913
rostral group of intralaminar nuclei, left	0.0109727
IV, right, paravermis	0.0103203
frontal pole, right, medial aspect	0.0103203
planum polare, right	0.0103203
subthalamic nucleus, left	0.0103203
Crus I, right, paravermis	0.00969751
anterior group of nuclei, left	0.00937129
reticular nucleus of thalamus, left	0.0059312
locus ceruleus, left	0.00554567
superior occipital gyrus, left, inferior bank of gyrus	0.00554567
postcentral gyrus, left, superior lateral aspect of gyrus	0.00548636
spinal trigeminal nucleus, left	0.00468565
*1
anterior group of nuclei, left	0.383333	GTF2H3	Yes
principal sensory nucleus of trigeminal nerve, left	0.347005	MATN3	Yes
medial group of nuclei, left	0.334905	LSAMP	Yes
substantia nigra, pars compacta, left	0.305042	OCM2	Yes
lingual gyrus, right, striate	0.242438	PAM	Yes
lateral group of nuclei, right, dorsal division	0.19395	PTPN11	Yes
medial geniculate complex, left	0.186595	ATXN2	Yes
VI, left, lateral hemisphere	0.181613	SH2B3	Yes
V, right, paravermis	0.174555	GPA33	Yes
cuneus, left, striate	0.161388	PGRMC2	Yes
	0.155931	TMED2	Yes
cuneus, right, striate	0.15516	ATP6V0A2	Yes
Crus II, right, lateral hemisphere	0.154804	GIN1	Yes
inferior temporal gyrus, left, bank of mts	0.139739	CNTLN	Yes
dorsal lateral geniculate nucleus, left	0.130486	TMEM168	Yes
lateral group of nuclei, left, dorsal division	0.126542	WDR35	Yes
superior olivary complex, left	0.126038	DDX55	Yes
cuneiform nucleus, left	0.123013	CSRNP1	Yes
Crus II, left, paravermis	0.10949	TMEM116	Yes
septal nuclei, left	0.103203	AC004053.1	Yes
gyrus rectus, left	0.103203	SGCZ	Yes
ventral tegmental area, left	0.103084	FAM109A	Yes
VIIIB	0.0973606	FAM19A2	Yes
IX, right, paravermis	0.0969751	CUX2	Yes
inferior temporal gyrus, left, lateral bank of gyrus	0.0928826	MAPKAPK5	Yes
VIIB	0.0928826	HYMAI	Yes
posterior group of nuclei, left	0.0872776	ACAD10	Yes
posterior hypothalamic area, left	0.0872776	TCTN2	Yes
lateral habenular nucleus, right	0.0872776	TMEM132C	Yes
lingual gyrus, left, peristriate	0.0859134	LINC00472	Yes
CA2 field, left	0.0854093	ALDH2	Yes
central gray substance of midbrain, left	0.0830368
caudal group of intralaminar nuclei, left	0.0827402
basolateral nucleus, right	0.0825623
IX	0.0825623
fusiform gyrus, right, bank of cos	0.0825623
central gray substance of midbrain, right	0.0775801
inferior temporal gyrus, right, lateral bank of gyrus	0.0775801
medial parabrachial nucleus, left	0.0771056
postcentral gyrus, left, bank of the central sulcus	0.072242
substantia nigra, pars reticulata, right	0.072242
inferior olivary complex, left	0.072242
basomedial nucleus, right	0.072242
spinal trigeminal nucleus, right	0.0619217
superior parietal lobule, right, superior bank of gyrus	0.0619217
cingulate gyrus, parietal part, left, superior bank of gyrus	0.0610024
medial group of nuclei, right	0.0581851
claustrum, right	0.0581851
rostral group of intralaminar nuclei, left	0.0581851
VIIAf	0.0581851
Crus I, left, paravermis	0.0552491
VIIIA, left, paravermis	0.0546856
cortico-medial group, left	0.0523725
cingulate gyrus, retrosplenial part, left, inferior bank of gyrus	0.049911
middle temporal gyrus, left, superior bank of gyrus	0.0497331
substantia nigra, pars reticulata, left	0.0494365
subcuneiform nucleus, left	0.0493772
VIIIA	0.049051
lingual gyrus, left, striate	0.0485172
Crus I, right, paravermis	0.0484875
supramarginal gyrus, left, superior bank of gyrus	0.0474496
long insular gyri, left	0.0468565
vestibular nuclei, left	0.0440688
VIIB, left, paravermis	0.0421708
medial mammillary nucleus, left	0.0417853
cingulate gyrus, retrosplenial part, right, inferior bank of gyrus	0.0412811
lingual gyrus, right, peristriate	0.03879
fusiform gyrus, left, bank of the its	0.0384045
middle frontal gyrus, left, superior bank of gyrus	0.0374852
VIIB, left, lateral hemisphere	0.0374852
nucleus of the diagonal band, left, horizontal division	0.0355872
VIIIA, left, lateral hemisphere	0.0351423
tuberomammillary nucleus, left	0.0327995
angular gyrus, right, superior bank of gyrus	0.0309609
Crus II, left, lateral hemisphere	0.0309609
supraoptic nucleus, right	0.0309609
medial geniculate complex, right	0.0309609
pontine reticular formation, left	0.029656
III, left, paravermis	0.029656
paracentral lobule, anterior part, left	0.0281139
planum polare, left	0.0277284
VIIIB, left, lateral hemisphere	0.0274318
raphe nuclei of medulla	0.0234282
lateral parabrachial nucleus, left	0.0234282
precentral gyrus, left, inferior lateral aspect of gyrus	0.0221827
V	0.0221827
putamen, left	0.0219454
facial motor nucleus, left	0.0219454
interstitial nucleus of Cajal, left	0.0219454
precentral gyrus, left, superior lateral aspect of gyrus	0.0206406
V, left, paravermis	0.0206406
rostral group of intralaminar nuclei, right	0.019395
precuneus, left, superior lateral bank of gyrus	0.0187426
angular gyrus, left, superior bank of gyrus	0.0187426
medial habenular nucleus, left	0.0187426
precuneus, left, inferior lateral bank of gyrus	0.016637
Crus I, left, lateral hemisphere	0.016637
V, left, lateral hemisphere	0.016637
cochlear nuclei, left	0.0164591
nucleus accumbens, left	0.0140569
superior colliculus, left	0.0118624
VI	0.0110913
paraventricular nucleus of the hypothalamus, left	0.0109727
superior frontal gyrus, left, lateral bank of gyrus	0.0109727
middle temporal gyrus, left, inferior bank of gyrus	0.0103203
lateral group of nuclei, right, ventral division	0.0103203
pontine nuclei, right	0.0103203
middle temporal gyrus, right, superior bank of gyrus	0.00969751
VIIIA, right, paravermis	0.00969751
lateral hypothalamic area, anterior region, left	0.00937129
dorsomedial hypothalamic nucleus, left	0.00937129
basal nucleus of meynert, left	0.0059312
body of caudate nucleus, left	0.00548636
superior frontal gyrus, left, medial bank of gyrus	0.00468565
superior temporal gyrus, left, lateral bank of gyrus	0.00468565
parahippocampal gyrus, left, lateral bank of gyrus	0.00468565
Temperament Phenotype
pontine nuclei, left	0.555575	MS4A3	Yes
dorsal lateral geniculate nucleus, left	0.519009	CDH13	Yes
dorsal lateral geniculate nucleus, right	0.30089	CYP2C9	Yes
lateral group of nuclei, left, ventral division	0.288256	DAB1	Yes
CA1 field, left	0.287011	DGKB	Multiple
VIIIB	0.257414	DCC	Multiple
lateral group of nuclei, right, ventral division	0.247687	HSD17B4	Yes
IX	0.208304	IGSF1	Yes
amygdalohippocampal transition zone, right	0.206406	NR3C2	Yes
subiculum, left	0.202224	UBL3	Yes
VI, right, lateral hemisphere	0.189858	TCF15	Yes
arcuate nucleus of medulla, left	0.189828	SLC14A2	Multiple
pontine nuclei, right	0.18016	SRPX	Yes
middle frontal gyrus, left, superior bank of gyrus	0.172657	UNC5C	Yes
V, left, paravermis	0.169098	CTNNAL1	Multiple
middle frontal gyrus, left, inferior bank of gyrus	0.160765	COX7A2L	Yes
Crus I, right, lateral hemisphere	0.15952	MAGI2	Multiple
cortico-medial group, right	0.144484	OR5I1	Yes
Crus I, left, lateral hemisphere	0.131732	PTPRT	Multiple
VI, left, paravermis	0.122628	POU6F2	Yes
VIIB, left, lateral hemisphere	0.109104	DAAM1	Yes
VIIB, left, paravermis	0.108541	HAAO	Yes
fusiform gyrus, right, lateral bank of gyrus	0.106673	TNFAIP8	Yes
vestibular nuclei, left	0.106139	SETBP1	Yes
IV, right, paravermis	0.103203	CUZD1	Multiple
body of caudate nucleus, left	0.103203	CWC15	Multiple
V	0.0922301	SOBP	Multiple
superior frontal gyrus, left, lateral bank of gyrus	0.0872776	KDM4D	Yes
medial orbital gyrus, left	0.0843416	PGLYRP4	Multiple
anterior group of nuclei, left	0.0781435	ARHGAP22	Multiple
Crus II, right, paravermis	0.0775801	CSMD1	Yes
Crus II, left, paravermis	0.0775208	MTA3	Yes
Crus II, left, lateral hemisphere	0.072242	C10orf88	Multiple
inferior frontal gyrus, orbital part, left	0.0713227	PARP8	Yes
IX, left, paravermis	0.0710558	COL25A1	Multiple
basomedial nucleus, left	0.0704033	COL27A1	Yes
IX, right, paravermis	0.0619217	CNTNAP5	Yes
superior frontal gyrus, right, medial bank of gyrus	0.0581851	KCNH8	Multiple
zona incerta, right	0.0581851	OXER1	Yes
Crus I, left, paravermis	0.055605	PRICKLE2	Multiple
parahippocampal gyrus, left, lateral bank of gyrus	0.0554567	TAPT1	Multiple
fusiform gyrus, left, bank of the its	0.0548636	FAM24B	Multiple
medial geniculate complex, left	0.0548636	FAM170A	Multiple
septal nuclei, left	0.0543891	EYS	Yes
X, left, lateral hemisphere	0.0524911	SAMD12	Multiple
VIIIA	0.0516014	MYO16	Yes
globus pallidus, external segment, left	0.0516014	SLC13A3	Yes
angular gyrus, left, superior bank of gyrus	0.049911	GCOM1	Yes
IX, left, lateral hemisphere	0.0493772	LUZP2	Yes
Crus I, right, paravermis	0.0484875	CAMTA1	Multiple
fusiform gyrus, left, bank of cos	0.0484875	CREB5	Yes
angular gyrus, left, inferior bank of gyrus	0.0477758	KCNG3	Yes
dentate gyrus, left	0.0443654	RUNX1	Multiple
medial group of nuclei, left	0.0443654	GDNF	Yes
IV	0.0415184	NPAS3	Yes
raphe nuclei of medulla	0.0415184	MAGEA11	Multiple
VI, left, lateral hemisphere	0.0412811	EBF3	Yes
frontal pole, left, superior aspect	0.0412811	TERF1	Yes
lateral group of nuclei, right, dorsal division	0.0412811	CDKL5	Multiple
VIIIB, left, lateral hemisphere	0.0388197	SMG1	Yes
lingual gyrus, left, striate	0.0388197	MCTP2	Multiple
precentral gyrus, left, bank of the central sulcus	0.03879	NOX4	Yes
supramarginal gyrus, left, superior bank of gyrus	0.03879	NRXN1	Multiple
VIIIA, left, paravermis	0.0384638	RPL13AP17	Multiple
spinal trigeminal nucleus, left	0.0384045	CCDC39	Multiple
superior frontal gyrus, left, medial bank of gyrus	0.0355872	CYP2C18	Yes
paracentral lobule, anterior part, left, superior bank of gyrus	0.033274	EML4	Yes
superior rostral gyrus, left	0.033274	FRMPD4	Yes
central glial substance	0.0329181	CHAT	Yes
inferior occipital gyrus, left, superior bank of gyrus	0.0327995	CALD1	Yes
IV, left, lateral hemisphere	0.0321174	MAN1A1	Yes
VIIIA, right, lateral hemisphere	0.0309609
VIIB	0.029656
medial group of nuclei, right	0.0290925
supramarginal gyrus, left, inferior bank of gyrus	0.0290925
superior olivary complex, left	0.0290925
parahippocampal gyrus, right, bank of the cos	0.0290925
superior parietal lobule, left, inferior bank of gyrus	0.0281139
motor nucleus of trigeminal nerve, left	0.0277284
cingulate gyrus, parietal part, left, inferior bank of gyrus	0.0274911
IV, left, paravermis	0.0274318
III, left, lateral hemisphere	0.0234282
postcentral gyrus, left, inferior lateral aspect of gyrus	0.0234282
cuneus, left, peristriate	0.0234282
planum polare, left	0.0234282
cortico-medial group, left	0.0221827
fusiform gyrus, left, lateral bank of gyrus	0.0221827
lateral hypothalamic area, tuberal region, left	0.0219454
VIIAt	0.0206406
VIIIA, right, paravermis	0.0206406
central nucleus, right	0.0206406
postcentral gyrus, left, bank of the posterior central sulcus	0.019395
cuneus, left, striate	0.019395
long insular gyri, left	0.019395
ventral tegmental area, left	0.0187426
parahippocampal gyrus, left, bank of the cos	0.0187426
globus pallidus, internal segment, left	0.0187426
basolateral nucleus, left	0.0177936
lateral nucleus, left	0.016637
V, left, lateral hemisphere	0.0164591
medial parabrachial nucleus, left	0.0164591
occipito-temporal gyrus, left, superior bank of gyrus	0.0140569
middle temporal gyrus, left, inferior bank of gyrus	0.0110913
VIIIA, left, lateral hemisphere	0.0109727
inferior frontal gyrus, triangular part, left	0.0109727
dorsal motor nucleus of the vagus, right	0.0103203
substantia nigra, pars compacta, right	0.0103203
globus pallidus, internal segment, right	0.0103203
dentate nucleus, left	0.00969751
cingulate gyrus, frontal part, left, superior bank of gyrus	0.0059312
putamen, left	0.00548636
superior occipital gyrus, left, inferior bank of gyrus	0.00468565
*2
IX, left, paravermis	0.553796	CDH13	Yes
VIIB, left, lateral hemisphere	0.418179	COL2A1	Multiple
IX	0.389976	GABRA4	Multiple
VI, left, lateral hemisphere	0.341548	EMP3	Multiple
VIIIB, left, lateral hemisphere	0.326038	GJA1	Yes
Crus I, left, lateral hemisphere	0.316904	GNAO1	Multiple
VIIIB, right, paravermis	0.290925	HABP2	Multiple
IX, right, paravermis	0.288968	HLCS	Multiple
Crus II, left, lateral hemisphere	0.265006	KCNS3	Multiple
Crus II, left, paravermis	0.263049	IGSF1	Yes
IV	0.25003	LGALS2	Multiple
V, left, paravermis	0.235943	LIPC	Multiple
VIIB, left, paravermis	0.226483	VWA5A	Yes
VIIB, right, paravermis	0.223043	MKLN1	Multiple
VIIIA, left, paravermis	0.205368	NOS1	Yes
VIIAt	0.176542	PARK2	Multiple
V	0.173072	PCSK2	Multiple
X, left, paravermis	0.165125	PIK3R1	Multiple
IV, left, paravermis	0.161714	PLCB4	Multiple
VI	0.153588	PMM2	Multiple
Crus II, right, paravermis	0.145463	UBL3	Yes
III, left, lateral hemisphere	0.140569	RAB3IL1	Multiple
VI, left, paravermis	0.138671	REG1A	Yes
precuneus, left, inferior lateral bank of gyrus	0.115302	RGS7	Multiple
substantia nigra, pars compacta, left	0.10946	RXRG	Multiple
IV, right, paravermis	0.103203	SHH	Multiple
pontine nuclei, left	0.100979	SLIT1	Multiple
VIIIB	0.100741	UFD1L	Yes
Crus I, left, paravermis	0.0992883	UGDH	Multiple
emboliform nucleus, right	0.0969751	UTRN	Multiple
supraoptic nucleus, right	0.0928826	TFF3	Yes
VIIIA, right, paravermis	0.0928826	HIRA	Yes
locus ceruleus, left	0.0914294	SRPX	Yes
VIIAf	0.0912218	PPFIBP1	Multiple
V, left, lateral hemisphere	0.0826512	UNC5C	Yes
VIIIA, left, lateral hemisphere	0.0790925	CTNNAL1	Multiple
middle temporal gyrus, right, superior bank of gyrus	0.0775801	BRSK2	Multiple
vestibular nuclei, right	0.072242	ABCG1	Multiple
VIIIA, right, lateral hemisphere	0.072242	FARP1	Yes
IX, left, lateral hemisphere	0.0713227	FAM65B	Multiple
III	0.0688612	ABCC4	Yes
dentate nucleus, left	0.0678826	RAMP1	Multiple
inferior olivary complex, left	0.0660735	ABHD2	Multiple
anterior group of nuclei, left	0.0600237	AP4B1	Multiple
fusiform gyrus, left, lateral bank of gyrus	0.059312	DAAM1	Yes
tail of caudate nucleus, left	0.0581851	KDM4C	Yes
CA1 field, left	0.0562278	ARL6IP1	Multiple
cortico-medial group, left	0.0554567	TBC1D1	Multiple
CA3 field, left	0.0548636	SYNE1	Yes
VIIB	0.0516014	UBR4	Multiple
claustrum, right	0.0484875	MACF1	Multiple
cingulate gyrus, frontal part, left, inferior bank of gyrus	0.048102	MPRIP	Multiple
III, left, paravermis	0.0468565	ZBTB20	Multiple
putamen, left	0.0468565	PTPN22	Multiple
VIIIA	0.0431198	EGFL6	Multiple
inferior olivary complex, right	0.0412811	SLCO3A1	Yes
parolfactory gyri, right	0.03879	MYLIP	Multiple
claustrum, left	0.0374852	POMT2	Yes
pontine reticular formation, left	0.0329181	CUZD1	Multiple
inferior temporal gyrus, left, bank of mts	0.0327995	AK3	Multiple
superior frontal gyrus, right, medial bank of gyrus	0.0309609	GULP1	Multiple
CA1 field, right	0.0309609	LRP1B	Multiple
subthalamic nucleus, right	0.0290925	RSBN1	Multiple
short insular gyri, left	0.0281139	MTPAP	Multiple
facial motor nucleus, left	0.0274318	TMEM143	Multiple
supramarginal gyrus, left, superior bank of gyrus	0.0237248	PARL	Multiple
precentral gyrus, left, superior lateral aspect of gyrus	0.0234282	FRMD4A	Multiple
fusiform gyrus, left, bank of the its	0.0219454	AVEN	Multiple
VI, right, lateral hemisphere	0.0206406	WDR93	Multiple
subthalamic nucleus, left	0.0206406	EXOC4	Multiple
Crus II, right, lateral hemisphere	0.019395	NXN	Multiple
central gray substance of midbrain, left	0.019395	NPFFR1	Multiple
nucleus of the diagonal band, left, horizontal division	0.0177936	LRTM1	Yes
motor nucleus of trigeminal nerve, left	0.016637	DCLRE1B	Multiple
IV, left, lateral hemisphere	0.0165777	C10orf88	Multiple
raphe nuclei of medulla	0.0164591	CXorf21	Multiple
basal nucleus of meynert, left	0.0140569	ZNF385D	Multiple
septal nuclei, left	0.0118624	CLMN	Multiple
temporal pole, left, inferior aspect	0.0118624	CHST9	Multiple
cingulate gyrus, retrosplenial part, left, superior bank of gyrus	0.0110913	MCPH1	Multiple
arcuate nucleus of medulla, left	0.0109727	FAM107B	Multiple
frontal pole, left, inferior aspect	0.0103203	FSCB	Yes
temporal pole, right, medial aspect	0.0103203	PLEKHG2	Multiple
Heschl's gyrus, right	0.00969751	PLXNA4	Yes
paraventricular nucleus of the hypothalamus, left	0.00937129	FMNL2	Multiple
head of caudate nucleus, left	0.00554567	OSBPL10	Multiple
X, left, lateral hemisphere	0.00548636	IGSF8	Multiple
subiculum, left	0.00468565	C22orf39	Yes
corpus callosum	0.00468565	CD300LB	Multiple
